# Supplementary material for: ﻿The genus Cletocamptus (Harpacticoida, Canthocamptidae): a reappraisal, with proposal of a new subfamily, a new genus, and a new species
Source: Zookeys. 2022 Jan 7;1080:165–208. doi: 10.3897/zookeys.1080.71192 (PMC8760237; doi:10.3897/zookeys.1080.71192)
Supplement: XML Treatment for Cletocamptinae [file zookeys.1080.71192-treatment1.xml]

<!DOCTYPE tp:taxon-treatment
  PUBLIC "-//TaxonX//DTD Taxonomic Treatment Publishing DTD v0 20100105//EN" "tax-treatment-NSO.dtd">
<tp:taxon-treatment xmlns:tp="http://www.plazi.org/taxpub"><tp:treatment-meta><kwd-group><label>Taxon classification</label><kwd>
                <named-content content-type="kingdom">Animalia</named-content>
              </kwd><kwd>
                <named-content content-type="order">Harpacticoida</named-content>
              </kwd><kwd>
                <named-content content-type="family">Canthocamptidae</named-content>
              </kwd></kwd-group><mixed-citation publication-type="journal"><person-group><name><surname>Gómez</surname><given-names>Samuel</given-names></name><name><surname>Yáñez-Rivera</surname><given-names>Beatriz</given-names></name></person-group><article-title>﻿The genus <italic><tp:taxon-name><tp:taxon-name-part taxon-name-part-type="genus" reg="Cletocamptus">Cletocamptus</tp:taxon-name-part></tp:taxon-name></italic> (<tp:taxon-name><tp:taxon-name-part taxon-name-part-type="order">Harpacticoida</tp:taxon-name-part></tp:taxon-name>, <tp:taxon-name><tp:taxon-name-part taxon-name-part-type="family">Canthocamptidae</tp:taxon-name-part></tp:taxon-name>): a reappraisal, with proposal of a new subfamily, a new genus, and a new species</article-title><source>Zookeys</source><day>07</day><month>01</month><year>2022</year><volume>1080</volume><fpage>165</fpage><lpage>208</lpage><pub-id pub-id-type="doi">10.3897/zookeys.1080.71192</pub-id></mixed-citation></tp:treatment-meta><tp:nomenclature><label>﻿Subfamily</label><tp:taxon-name>
              <object-id xmlns:xlink="http://www.w3.org/1999/xlink" content-type="arpha" xlink:type="simple">84E9C87E-B715-522B-B810-5FBD8CB8AB35</object-id>
              <tp:taxon-name-part taxon-name-part-type="genus" reg="Cletocamptinae">Cletocamptinae</tp:taxon-name-part>
              <object-id xmlns:xlink="http://www.w3.org/1999/xlink" content-type="zoobank" xlink:type="simple">http://zoobank.org/E20214E6-38CB-4E00-8082-490FA7FA50A8</object-id>
            </tp:taxon-name><tp:taxon-status xmlns:xlink="http://www.w3.org/1999/xlink" xlink:type="simple">subfam. nov.</tp:taxon-status></tp:nomenclature><tp:treatment-sec sec-type="type genus" id="SECID0ENBAK"><title>Type genus.</title><p><italic><tp:taxon-name><tp:taxon-name-part taxon-name-part-type="genus" reg="Cletocamptus">Cletocamptus</tp:taxon-name-part></tp:taxon-name></italic> Schmankevitsch, 1875.</p></tp:treatment-sec><tp:treatment-sec sec-type="Other genera" id="SECID0E1BAK"><title>Other genera.</title><p><italic><tp:taxon-name><tp:taxon-name-part taxon-name-part-type="genus" reg="Amphibiperita">Amphibiperita</tp:taxon-name-part></tp:taxon-name></italic> Fiers &amp; Rutledge, 1990, <italic><tp:taxon-name><tp:taxon-name-part taxon-name-part-type="genus" reg="Cletocamptoides">Cletocamptoides</tp:taxon-name-part></tp:taxon-name></italic> gen. nov.</p></tp:treatment-sec><tp:treatment-sec sec-type="diagnosis" id="SECID0EOCAK"><title>Diagnosis.</title><p><tp:taxon-name><tp:taxon-name-part taxon-name-part-type="family">Canthocamptidae</tp:taxon-name-part></tp:taxon-name>. Body fusiform, without clear distinction between prosome and urosome. Without nuchal organs on cephalothorax or body somites. Female rostrum distinct, rarely fused to cephalothorax, large and triangular with broad proximal margin; ornamented with ventral (sub)distal spinules or (occasionally) setules and with rounded or (rarely) bilobed tip in both sexes. Cephalothorax and/or prosomites with posterior margins serrated or ornamented with short or long slender spinules; posterior margin of urosomites except for anal somite serrated or with short spinules; posterior margin of cephalothorax and body somites without or (rarely) with cuticular sensillum-bearing socles. Anal operculum without dorsal ornamentation or with transverse row of strong large or short, small spinules; posterior margin unornamented, serrated, or with small or large spinules. Female genital somite and third urosomite separated dorsolaterally, completely fused ventrally forming genital double-somite. Female antennule six-, rarely seven-segmented. Antenna with allobasis, with one or two abexopodal setae (proximal element basal, distal seta endopodal); exopod one-segmented, longer than wide or minute, or absent. Mandibular palp one-segmented, very small and wider than long, or longer than wide; basis and endopod incorporated to basis or (rarely) with basis and endopod distinct (uniramous); exopod absent or (rarely) represented by single seta; when palp uniramous, then basis unarmed or with one seta, endopod with three setae at most; when palp one-segmented and longer than wide, then with two basal and two endopodal setae at most, and exopod (when present) represented by single seta; when palp one-segmented very small and wider than long, then basis and endopod not discernible, with one or two (most probably endopodal) setae, with or without surface (most probably exopodal) seta on coxa. Maxillule with endopod and exopod incorporated to basis; praecoxal arthrite with ventral seta thick and strongly spinulose, or slender and pinnate or smooth. Maxilla with two syncoxal endites; endopod completely incorporated to allobasis. Maxilliped subchelate; syncoxa with one seta; basis unarmed; claw with accessory seta. <abbrev xmlns:xlink="http://www.w3.org/1999/xlink" xlink:title="first leg" id="ABBRID0EZCAK" xlink:type="simple">P1</abbrev> not prehensile, rarely prehensile; <abbrev xmlns:xlink="http://www.w3.org/1999/xlink" xlink:title="first leg" id="ABBRID0E4CAK" xlink:type="simple">P1</abbrev>–<abbrev xmlns:xlink="http://www.w3.org/1999/xlink" xlink:title="fourth leg" id="ABBRID0EBDAK" xlink:type="simple">P4</abbrev><abbrev xmlns:xlink="http://www.w3.org/1999/xlink" xlink:title="exopod" id="ABBRID0EFDAK" xlink:type="simple">EXP</abbrev> three-segmented; female <abbrev xmlns:xlink="http://www.w3.org/1999/xlink" xlink:title="first leg" id="ABBRID0EJDAK" xlink:type="simple">P1</abbrev>–<abbrev xmlns:xlink="http://www.w3.org/1999/xlink" xlink:title="third leg" id="ABBRID0ENDAK" xlink:type="simple">P3</abbrev><abbrev xmlns:xlink="http://www.w3.org/1999/xlink" xlink:title="endopod" id="ABBRID0ERDAK" xlink:type="simple">ENP</abbrev> two-segmented, <abbrev xmlns:xlink="http://www.w3.org/1999/xlink" xlink:title="fourth leg" id="ABBRID0EVDAK" xlink:type="simple">P4</abbrev><abbrev xmlns:xlink="http://www.w3.org/1999/xlink" xlink:title="endopod" id="ABBRID0EZDAK" xlink:type="simple">ENP</abbrev> two- or one-segmented; inner exopodal and endopodal setae with or without comb tip. Female <abbrev xmlns:xlink="http://www.w3.org/1999/xlink" xlink:title="fifth leg" id="ABBRID0E4DAK" xlink:type="simple">P5</abbrev><abbrev xmlns:xlink="http://www.w3.org/1999/xlink" xlink:title="exopod" id="ABBRID0EBEAK" xlink:type="simple">EXP</abbrev> and <abbrev xmlns:xlink="http://www.w3.org/1999/xlink" xlink:title="baseoendopod" id="ABBRID0EFEAK" xlink:type="simple">BENP</abbrev> fused, occasionally separated; both baseoendopods of <abbrev xmlns:xlink="http://www.w3.org/1999/xlink" xlink:title="fifth leg" id="ABBRID0EJEAK" xlink:type="simple">P5</abbrev> separated. Armature formulae as follows:</p><table-wrap id="T3" position="float" orientation="portrait"><label/><table id="TID0EWCHK" rules="all"><tbody><tr><td rowspan="1" colspan="1"/><td rowspan="1" colspan="1" style="color: #231f20">
                      <abbrev xmlns:xlink="http://www.w3.org/1999/xlink" xlink:title="first leg" id="ABBRID0ECFAK" xlink:type="simple">P1</abbrev>
                    </td><td rowspan="1" colspan="1" style="color: #231f20">
                      <abbrev xmlns:xlink="http://www.w3.org/1999/xlink" xlink:title="second leg" id="ABBRID0ELFAK" xlink:type="simple">P2</abbrev>
                    </td><td rowspan="1" colspan="1" style="color: #231f20">
                      <abbrev xmlns:xlink="http://www.w3.org/1999/xlink" xlink:title="third leg" id="ABBRID0EUFAK" xlink:type="simple">P3</abbrev>
                    </td><td rowspan="1" colspan="1" style="color: #231f20">
                      <abbrev xmlns:xlink="http://www.w3.org/1999/xlink" xlink:title="fourth leg" id="ABBRID0E4FAK" xlink:type="simple">P4</abbrev>
                    </td><td rowspan="1" colspan="1" style="color: #231f20">
                      <abbrev xmlns:xlink="http://www.w3.org/1999/xlink" xlink:title="fifth leg" id="ABBRID0EGGAK" xlink:type="simple">P5</abbrev>
                    </td></tr><tr><td rowspan="2" colspan="1" style="color: #231f20">
                      <abbrev xmlns:xlink="http://www.w3.org/1999/xlink" xlink:title="exopod" id="ABBRID0EQGAK" xlink:type="simple">EXP</abbrev>
                    </td><td rowspan="2" colspan="1" style="color: #231f20">0;1;0,1-2,2</td><td rowspan="2" colspan="1" style="color: #231f20">0;1;1,2,2</td><td rowspan="2" colspan="1" style="color: #231f20">0;1;1-2,2,2</td><td rowspan="2" colspan="1" style="color: #231f20">0;0-1;0-2,2,2</td><td rowspan="1" colspan="1" style="color: #231f20">♀3-5</td></tr><tr><td rowspan="1" colspan="1" style="color: #231f20">♂3-4</td></tr><tr><td rowspan="7" colspan="1" style="color: #231f20">
                      <abbrev xmlns:xlink="http://www.w3.org/1999/xlink" xlink:title="endopod" id="ABBRID0ETHAK" xlink:type="simple">ENP</abbrev>
                    </td><td rowspan="7" colspan="1" style="color: #231f20">0-1;1,1-2,1</td><td rowspan="7" colspan="1" style="color: #231f20">0-1;0-2,1-2,0-1</td><td rowspan="1" colspan="1" style="color: #231f20">♀0;0-2,1-2,0-1</td><td rowspan="1" colspan="1" style="color: #231f20">0;0,2,0</td><td rowspan="1" colspan="1" style="color: #231f20">♀5-6 (7*)</td></tr><tr><td rowspan="1" colspan="1" style="color: #231f20">♂dimorphic:</td><td rowspan="1" colspan="1" style="color: #231f20">or</td><td rowspan="6" colspan="1" style="color: #231f20">♂3</td></tr><tr><td rowspan="1" colspan="1" style="color: #231f20">0-1;<abbrev xmlns:xlink="http://www.w3.org/1999/xlink" xlink:title="inner apophysis" id="ABBRID0E5IAK" xlink:type="simple">iap</abbrev>;0,2,0</td><td rowspan="5" colspan="1" style="color: #231f20">0,2,0</td></tr><tr><td rowspan="1" colspan="1" style="color: #231f20">or</td></tr><tr><td rowspan="1" colspan="1" style="color: #231f20">0-1;<abbrev xmlns:xlink="http://www.w3.org/1999/xlink" xlink:title="inner apophysis" id="ABBRID0ERJAK" xlink:type="simple">iap</abbrev>,2,0</td></tr><tr><td rowspan="1" colspan="1" style="color: #231f20">or</td></tr><tr><td rowspan="1" colspan="1" style="color: #231f20">0;<abbrev xmlns:xlink="http://www.w3.org/1999/xlink" xlink:title="inner apophysis" id="ABBRID0EAKAK" xlink:type="simple">iap</abbrev>,1,<abbrev xmlns:xlink="http://www.w3.org/1999/xlink" xlink:title="outer apophysis" id="ABBRID0EEKAK" xlink:type="simple">oap</abbrev></td></tr></tbody></table><table-wrap-foot><fn><p><abbrev xmlns:xlink="http://www.w3.org/1999/xlink" xlink:title="inner apophysis" id="ABBRID0ELKAK" xlink:type="simple">iap</abbrev>, inner apophysis; <abbrev xmlns:xlink="http://www.w3.org/1999/xlink" xlink:title="outer apophysis" id="ABBRID0EPKAK" xlink:type="simple">oap</abbrev>, outer apophysis. *The seven-segmented antennule of <italic><tp:taxon-name><tp:taxon-name-part taxon-name-part-type="genus" reg="Cletocamptus">C.</tp:taxon-name-part><tp:taxon-name-part taxon-name-part-type="species" reg="gravihiatus">gravihiatus</tp:taxon-name-part></tp:taxon-name></italic> (Shen &amp; Sung, 1963) requires confirmation.</p></fn></table-wrap-foot></table-wrap><p>Female <abbrev xmlns:xlink="http://www.w3.org/1999/xlink" xlink:title="sixth leg" id="ABBRID0EALAK" xlink:type="simple">P6</abbrev> with one or two setae. Caudal rami with six or seven setae; setae IV and V fused basally or separated.</p><p>Sexual dimorphism can be expressed in a) rostrum slenderer in the male, b) the male antennule (chirocer or subchirocer), c) basis of <abbrev xmlns:xlink="http://www.w3.org/1999/xlink" xlink:title="first leg" id="ABBRID0EGLAK" xlink:type="simple">P1</abbrev> (with or without inner distal process), d) outer spine on <abbrev xmlns:xlink="http://www.w3.org/1999/xlink" xlink:title="second leg" id="ABBRID0EKLAK" xlink:type="simple">P2</abbrev> ENP2 (thicker and/or shorter than in the female), e) <abbrev xmlns:xlink="http://www.w3.org/1999/xlink" xlink:title="second leg" id="ABBRID0EOLAK" xlink:type="simple">P2</abbrev><abbrev xmlns:xlink="http://www.w3.org/1999/xlink" xlink:title="exopod" id="ABBRID0ESLAK" xlink:type="simple">EXP</abbrev> and/or <abbrev xmlns:xlink="http://www.w3.org/1999/xlink" xlink:title="third leg" id="ABBRID0EWLAK" xlink:type="simple">P3</abbrev> and <abbrev xmlns:xlink="http://www.w3.org/1999/xlink" xlink:title="fourth leg" id="ABBRID0E1LAK" xlink:type="simple">P4</abbrev><abbrev xmlns:xlink="http://www.w3.org/1999/xlink" xlink:title="exopod" id="ABBRID0E5LAK" xlink:type="simple">EXP</abbrev> (segments longer than in the female, outer spines stronger than in the female, rami curved inwards,), f) shape of <abbrev xmlns:xlink="http://www.w3.org/1999/xlink" xlink:title="second leg" id="ABBRID0ECMAK" xlink:type="simple">P2</abbrev>-<abbrev xmlns:xlink="http://www.w3.org/1999/xlink" xlink:title="fourth leg" id="ABBRID0EGMAK" xlink:type="simple">P4</abbrev><abbrev xmlns:xlink="http://www.w3.org/1999/xlink" xlink:title="endopod" id="ABBRID0EKMAK" xlink:type="simple">ENP</abbrev> (segments thicker than in female), g) <abbrev xmlns:xlink="http://www.w3.org/1999/xlink" xlink:title="third leg" id="ABBRID0EOMAK" xlink:type="simple">P3</abbrev><abbrev xmlns:xlink="http://www.w3.org/1999/xlink" xlink:title="endopod" id="ABBRID0ESMAK" xlink:type="simple">ENP</abbrev> (two- or three-segmented; when three-segmented then inner apophysis on second segment; when two-segmented then inner apophysis medially or subdistally on second segment, occasionally with additional outer apophysis; inner apophysis simple, without arrow-head tip, variable in length; with or without asprothekes on second segment), h) <abbrev xmlns:xlink="http://www.w3.org/1999/xlink" xlink:title="fifth leg" id="ABBRID0EWMAK" xlink:type="simple">P5</abbrev> (both legs fused medially or separated; <abbrev xmlns:xlink="http://www.w3.org/1999/xlink" xlink:title="exopod" id="ABBRID0E1MAK" xlink:type="simple">EXP</abbrev> and <abbrev xmlns:xlink="http://www.w3.org/1999/xlink" xlink:title="baseoendopod" id="ABBRID0E5MAK" xlink:type="simple">BENP</abbrev> fused; both legs separated or fused to somite), i) <abbrev xmlns:xlink="http://www.w3.org/1999/xlink" xlink:title="sixth leg" id="ABBRID0ECNAK" xlink:type="simple">P6</abbrev> (composed of two lappets articulated to somite or asymmetrical in which case only one leg functional, the other fused to somite; unarmed or (occasionally) with one or two setae), j) caudal rami (longer than in the female).</p></tp:treatment-sec></tp:taxon-treatment>
