# Supplementary material for: ﻿The genus Cletocamptus (Harpacticoida, Canthocamptidae): a reappraisal, with proposal of a new subfamily, a new genus, and a new species
Source: Zookeys. 2022 Jan 7;1080:165–208. doi: 10.3897/zookeys.1080.71192 (PMC8760237; doi:10.3897/zookeys.1080.71192)
Supplement: XML Treatment for Cletocamptus [file zookeys.1080.71192-treatment2.xml]

<!DOCTYPE tp:taxon-treatment
  PUBLIC "-//TaxonX//DTD Taxonomic Treatment Publishing DTD v0 20100105//EN" "tax-treatment-NSO.dtd">
<tp:taxon-treatment xmlns:tp="http://www.plazi.org/taxpub"><tp:treatment-meta><kwd-group><label>Taxon classification</label><kwd>
                <named-content content-type="kingdom">Animalia</named-content>
              </kwd><kwd>
                <named-content content-type="order">Harpacticoida</named-content>
              </kwd><kwd>
                <named-content content-type="family">Canthocamptidae</named-content>
              </kwd></kwd-group><mixed-citation publication-type="journal"><person-group><name><surname>Gómez</surname><given-names>Samuel</given-names></name><name><surname>Yáñez-Rivera</surname><given-names>Beatriz</given-names></name></person-group><article-title>﻿The genus <italic><tp:taxon-name><tp:taxon-name-part taxon-name-part-type="genus" reg="Cletocamptus">Cletocamptus</tp:taxon-name-part></tp:taxon-name></italic> (<tp:taxon-name><tp:taxon-name-part taxon-name-part-type="order">Harpacticoida</tp:taxon-name-part></tp:taxon-name>, <tp:taxon-name><tp:taxon-name-part taxon-name-part-type="family">Canthocamptidae</tp:taxon-name-part></tp:taxon-name>): a reappraisal, with proposal of a new subfamily, a new genus, and a new species</article-title><source>Zookeys</source><day>07</day><month>01</month><year>2022</year><volume>1080</volume><fpage>165</fpage><lpage>208</lpage><pub-id pub-id-type="doi">10.3897/zookeys.1080.71192</pub-id></mixed-citation></tp:treatment-meta><tp:nomenclature><label>﻿Genus</label><tp:taxon-name>
              <object-id xmlns:xlink="http://www.w3.org/1999/xlink" content-type="arpha" xlink:type="simple">10CB08EB-30C9-590D-9396-656D50EE9C32</object-id>
              <tp:taxon-name-part taxon-name-part-type="genus" reg="Cletocamptus">Cletocamptus</tp:taxon-name-part>
            </tp:taxon-name><tp:taxon-authority>Schmankevitsch, 1875</tp:taxon-authority></tp:nomenclature><tp:treatment-sec sec-type="type species" id="SECID0EGOAK"><title>Type species.</title><p><italic><tp:taxon-name><tp:taxon-name-part taxon-name-part-type="genus" reg="Cletocamptus">Cletocamptus</tp:taxon-name-part><tp:taxon-name-part taxon-name-part-type="species" reg="retrogressus">retrogressus</tp:taxon-name-part></tp:taxon-name></italic> Schmankevitsch, 1875 (type by original designation).</p></tp:treatment-sec><tp:treatment-sec sec-type="Other species" id="SECID0EXOAK"><title>Other species.</title><p><italic><tp:taxon-name><tp:taxon-name-part taxon-name-part-type="genus" reg="Cletocamptus">Cletocamptus</tp:taxon-name-part><tp:taxon-name-part taxon-name-part-type="species" reg="affinis">affinis</tp:taxon-name-part></tp:taxon-name></italic> Kiefer, 1957, <italic><tp:taxon-name><tp:taxon-name-part taxon-name-part-type="genus" reg="Cletocamptus">C.</tp:taxon-name-part><tp:taxon-name-part taxon-name-part-type="species" reg="albuquerquensis">albuquerquensis</tp:taxon-name-part></tp:taxon-name></italic> (Herrick, 1894), <italic><tp:taxon-name><tp:taxon-name-part taxon-name-part-type="genus" reg="Cletocamptus">C.</tp:taxon-name-part><tp:taxon-name-part taxon-name-part-type="species" reg="assimilis">assimilis</tp:taxon-name-part></tp:taxon-name></italic> Gomez &amp; Gee, 2009, <italic><tp:taxon-name><tp:taxon-name-part taxon-name-part-type="genus" reg="Cletocamptus">C.</tp:taxon-name-part><tp:taxon-name-part taxon-name-part-type="species" reg="axi">axi</tp:taxon-name-part></tp:taxon-name></italic> Mielke, 2000, <italic><tp:taxon-name><tp:taxon-name-part taxon-name-part-type="genus" reg="Cletocamptus">C.</tp:taxon-name-part><tp:taxon-name-part taxon-name-part-type="species" reg="cecsurirensis">cecsurirensis</tp:taxon-name-part></tp:taxon-name></italic> Gómez, Scheihing &amp; Labarca, 2007, <italic><tp:taxon-name><tp:taxon-name-part taxon-name-part-type="genus" reg="Cletocamptus">C.</tp:taxon-name-part><tp:taxon-name-part taxon-name-part-type="species" reg="chappuisi">chappuisi</tp:taxon-name-part></tp:taxon-name></italic> Gómez, Gerber &amp; Fuentes-Reinés, 2017, <italic><tp:taxon-name><tp:taxon-name-part taxon-name-part-type="genus" reg="Cletocamptus">Cletocamptus</tp:taxon-name-part><tp:taxon-name-part taxon-name-part-type="species" reg="confluens">confluens</tp:taxon-name-part></tp:taxon-name></italic> (Schmeil, 1894), <italic><tp:taxon-name><tp:taxon-name-part taxon-name-part-type="genus" reg="Cletocamptus">C.</tp:taxon-name-part><tp:taxon-name-part taxon-name-part-type="species" reg="deborahdexterae">deborahdexterae</tp:taxon-name-part></tp:taxon-name></italic> Gómez, Fleeger, Rocha-Olivares &amp; Foltz, 2004, <italic><tp:taxon-name><tp:taxon-name-part taxon-name-part-type="genus" reg="Cletocamptus">C.</tp:taxon-name-part><tp:taxon-name-part taxon-name-part-type="species" reg="dominicanus">dominicanus</tp:taxon-name-part></tp:taxon-name></italic> Kiefer, 1934, <italic><tp:taxon-name><tp:taxon-name-part taxon-name-part-type="genus" reg="Cletocamptus">C.</tp:taxon-name-part><tp:taxon-name-part taxon-name-part-type="species" reg="feei">feei</tp:taxon-name-part></tp:taxon-name></italic> (Shen, 1956), <italic><tp:taxon-name><tp:taxon-name-part taxon-name-part-type="genus" reg="Cletocamptus">C.</tp:taxon-name-part><tp:taxon-name-part taxon-name-part-type="species" reg="fourchensis">fourchensis</tp:taxon-name-part></tp:taxon-name></italic> Gómez, Fleeger, Rocha-Olivares &amp; Foltz, 2004, <italic><tp:taxon-name><tp:taxon-name-part taxon-name-part-type="genus" reg="Cletocamptus">C.</tp:taxon-name-part><tp:taxon-name-part taxon-name-part-type="species" reg="goenchim">goenchim</tp:taxon-name-part></tp:taxon-name></italic> Gómez, Ingole, Sawant &amp; Singh, 2013, <italic><tp:taxon-name><tp:taxon-name-part taxon-name-part-type="genus" reg="Cletocamptus">C.</tp:taxon-name-part><tp:taxon-name-part taxon-name-part-type="species" reg="gomezi">gomezi</tp:taxon-name-part></tp:taxon-name></italic> Suárez-Morales, Barrera-Moreno &amp; Ciros-Pérez, 2013, <italic><tp:taxon-name><tp:taxon-name-part taxon-name-part-type="genus" reg="Cletocamptus">C.</tp:taxon-name-part><tp:taxon-name-part taxon-name-part-type="species" reg="gravihiatus">gravihiatus</tp:taxon-name-part></tp:taxon-name></italic> (Shen &amp; Sung, 1963), <italic><tp:taxon-name><tp:taxon-name-part taxon-name-part-type="genus" reg="Cletocamptus">C.</tp:taxon-name-part><tp:taxon-name-part taxon-name-part-type="species" reg="koreanus">koreanus</tp:taxon-name-part></tp:taxon-name></italic> Chang, 2013, <italic><tp:taxon-name><tp:taxon-name-part taxon-name-part-type="genus" reg="Cletocamptus">C.</tp:taxon-name-part><tp:taxon-name-part taxon-name-part-type="species" reg="levis">levis</tp:taxon-name-part></tp:taxon-name></italic> Gómez, 2005, <italic><tp:taxon-name><tp:taxon-name-part taxon-name-part-type="genus" reg="Cletocamptus">C.</tp:taxon-name-part><tp:taxon-name-part taxon-name-part-type="species" reg="mongolicus">mongolicus</tp:taxon-name-part></tp:taxon-name></italic> Stĕrba, 1968, <italic><tp:taxon-name><tp:taxon-name-part taxon-name-part-type="genus" reg="Cletocamptus">C.</tp:taxon-name-part><tp:taxon-name-part taxon-name-part-type="species" reg="nudus">nudus</tp:taxon-name-part></tp:taxon-name></italic> Gómez, 2005, <italic><tp:taxon-name><tp:taxon-name-part taxon-name-part-type="genus" reg="Cletocamptus">C.</tp:taxon-name-part><tp:taxon-name-part taxon-name-part-type="species" reg="pilosus">pilosus</tp:taxon-name-part></tp:taxon-name></italic> Gomez &amp; Gee, 2009, <italic><tp:taxon-name><tp:taxon-name-part taxon-name-part-type="genus" reg="Cletocamptus">C.</tp:taxon-name-part><tp:taxon-name-part taxon-name-part-type="species" reg="samariensis">samariensis</tp:taxon-name-part></tp:taxon-name></italic> Fuentes-Reinés, Zoppi de Roa &amp; Torres, 2015, <italic><tp:taxon-name><tp:taxon-name-part taxon-name-part-type="genus" reg="Cletocamptus">C.</tp:taxon-name-part><tp:taxon-name-part taxon-name-part-type="species" reg="schmidti">schmidti</tp:taxon-name-part></tp:taxon-name></italic> Mielke, 2000, <italic><tp:taxon-name><tp:taxon-name-part taxon-name-part-type="genus" reg="Cletocamptus">C.</tp:taxon-name-part><tp:taxon-name-part taxon-name-part-type="species" reg="sinaloensis">sinaloensis</tp:taxon-name-part></tp:taxon-name></italic> Gómez, Fleeger, Rocha-Olivares &amp; Foltz, 2004, <italic><tp:taxon-name><tp:taxon-name-part taxon-name-part-type="genus" reg="Cletocamptus">C.</tp:taxon-name-part><tp:taxon-name-part taxon-name-part-type="species" reg="spinulosus">spinulosus</tp:taxon-name-part></tp:taxon-name></italic> Gomez &amp; Gee, 2009, <italic><tp:taxon-name><tp:taxon-name-part taxon-name-part-type="genus" reg="Cletocamptus">C.</tp:taxon-name-part><tp:taxon-name-part taxon-name-part-type="species" reg="stimpsoni">stimpsoni</tp:taxon-name-part></tp:taxon-name></italic> Gómez, Fleeger, Rocha-Olivares &amp; Foltz, 2004, <italic><tp:taxon-name><tp:taxon-name-part taxon-name-part-type="genus" reg="Cletocamptus">C.</tp:taxon-name-part><tp:taxon-name-part taxon-name-part-type="species" reg="tainoi">tainoi</tp:taxon-name-part></tp:taxon-name></italic> Gómez, Gerber &amp; Fuentes-Reinés, 2017, <italic><tp:taxon-name><tp:taxon-name-part taxon-name-part-type="genus" reg="Cletocamptus">C.</tp:taxon-name-part><tp:taxon-name-part taxon-name-part-type="species" reg="tertius">tertius</tp:taxon-name-part></tp:taxon-name></italic> Gomez &amp; Gee, 2009, <italic><tp:taxon-name><tp:taxon-name-part taxon-name-part-type="genus" reg="Cletocamptus">C.</tp:taxon-name-part><tp:taxon-name-part taxon-name-part-type="species" reg="trichotus">trichotus</tp:taxon-name-part></tp:taxon-name></italic> Kiefer, 1929.</p><p>
              <bold>Species <italic>incertae sedis.</italic></bold>
            </p><p><italic><tp:taxon-name><tp:taxon-name-part taxon-name-part-type="genus" reg="Marshia">Marshia</tp:taxon-name-part><tp:taxon-name-part taxon-name-part-type="species" reg="brevicaudata">brevicaudata</tp:taxon-name-part></tp:taxon-name></italic> Herrick, 1894.</p></tp:treatment-sec><tp:treatment-sec sec-type="Species inquirendae" id="SECID0EZYAK"><title>Species inquirendae.</title><p><italic><tp:taxon-name><tp:taxon-name-part taxon-name-part-type="genus" reg="Cletocamptus">Cletocamptus</tp:taxon-name-part><tp:taxon-name-part taxon-name-part-type="species" reg="bermudae">bermudae</tp:taxon-name-part></tp:taxon-name></italic> Willey, 1930, <italic><tp:taxon-name><tp:taxon-name-part taxon-name-part-type="genus" reg="Cletocamptus">C.</tp:taxon-name-part></tp:taxon-name></italic> cfr. <italic>bicolor</italic><italic>sensu</italic><xref ref-type="bibr" rid="B56">Herbst (1960)</xref>, <italic><tp:taxon-name><tp:taxon-name-part taxon-name-part-type="genus" reg="Cletocamptus">C.</tp:taxon-name-part><tp:taxon-name-part taxon-name-part-type="species" reg="brehmi">brehmi</tp:taxon-name-part></tp:taxon-name></italic> Kiefer, 1933, <italic><tp:taxon-name><tp:taxon-name-part taxon-name-part-type="genus" reg="Cletocamptus">Cletocamptus</tp:taxon-name-part><tp:taxon-name-part taxon-name-part-type="species" reg="deitersi">deitersi</tp:taxon-name-part></tp:taxon-name></italic> (Richard, 1897), <italic><tp:taxon-name><tp:taxon-name-part taxon-name-part-type="genus" reg="Cletocamptus">C.</tp:taxon-name-part><tp:taxon-name-part taxon-name-part-type="species" reg="deitersi">deitersi</tp:taxon-name-part></tp:taxon-name></italic><italic>sensu</italic><xref ref-type="bibr" rid="B25">Chappuis (1934)</xref>, <italic><tp:taxon-name><tp:taxon-name-part taxon-name-part-type="genus" reg="Cletocamptus">C.</tp:taxon-name-part><tp:taxon-name-part taxon-name-part-type="species" reg="deitersi">deitersi</tp:taxon-name-part></tp:taxon-name></italic><italic>sensu</italic><xref ref-type="bibr" rid="B31">Daday (1902)</xref>, <italic><tp:taxon-name><tp:taxon-name-part taxon-name-part-type="genus" reg="Cletocamptus">C.</tp:taxon-name-part><tp:taxon-name-part taxon-name-part-type="species" reg="deitersi">deitersi</tp:taxon-name-part></tp:taxon-name></italic><italic>sensu</italic><xref ref-type="bibr" rid="B34">Dussart (1974)</xref>, <italic><tp:taxon-name><tp:taxon-name-part taxon-name-part-type="genus" reg="Cletocamptus">C.</tp:taxon-name-part><tp:taxon-name-part taxon-name-part-type="species" reg="deitersi">deitersi</tp:taxon-name-part></tp:taxon-name></italic><italic>sensu</italic><xref ref-type="bibr" rid="B54">Hamond (1973)</xref>, <italic><tp:taxon-name><tp:taxon-name-part taxon-name-part-type="genus" reg="Cletocamptus">C.</tp:taxon-name-part><tp:taxon-name-part taxon-name-part-type="species" reg="deitersi">deitersi</tp:taxon-name-part></tp:taxon-name></italic><italic>sensu</italic><xref ref-type="bibr" rid="B56">Herbst (1960)</xref>, <italic><tp:taxon-name><tp:taxon-name-part taxon-name-part-type="genus" reg="Cletocamptus">C.</tp:taxon-name-part><tp:taxon-name-part taxon-name-part-type="species" reg="deitersi">deitersi</tp:taxon-name-part></tp:taxon-name></italic><italic>sensu</italic><xref ref-type="bibr" rid="B72">Kiefer (1936)</xref>, <italic><tp:taxon-name><tp:taxon-name-part taxon-name-part-type="genus" reg="Cletocamptus">C.</tp:taxon-name-part><tp:taxon-name-part taxon-name-part-type="species" reg="deitersi">deitersi</tp:taxon-name-part></tp:taxon-name></italic><italic>sensu</italic><xref ref-type="bibr" rid="B136">Suárez-Morales et al. (1996)</xref>, <italic><tp:taxon-name><tp:taxon-name-part taxon-name-part-type="genus" reg="Cletocamptus">C.</tp:taxon-name-part><tp:taxon-name-part taxon-name-part-type="species" reg="deitersi">deitersi</tp:taxon-name-part></tp:taxon-name></italic><italic>sensu</italic><xref ref-type="bibr" rid="B137">Tai and Song (1979)</xref>, <italic><tp:taxon-name><tp:taxon-name-part taxon-name-part-type="genus" reg="Cletocamptus">C.</tp:taxon-name-part><tp:taxon-name-part taxon-name-part-type="species" reg="ecuadorianus">ecuadorianus</tp:taxon-name-part></tp:taxon-name></italic> Löffler, 1963, <italic><tp:taxon-name><tp:taxon-name-part taxon-name-part-type="genus" reg="Cletocamptus">C.</tp:taxon-name-part><tp:taxon-name-part taxon-name-part-type="species" reg="gabrieli">gabrieli</tp:taxon-name-part></tp:taxon-name></italic> Löffler, 1961, <italic><tp:taxon-name><tp:taxon-name-part taxon-name-part-type="genus" reg="Cletocamptus">C.</tp:taxon-name-part><tp:taxon-name-part taxon-name-part-type="species" reg="kummleri">kummleri</tp:taxon-name-part></tp:taxon-name></italic> (Delachaux, 1917), <italic><tp:taxon-name><tp:taxon-name-part taxon-name-part-type="genus" reg="Godotella">Godotella</tp:taxon-name-part><tp:taxon-name-part taxon-name-part-type="species" reg="dadayi">dadayi</tp:taxon-name-part></tp:taxon-name></italic> Delachaux, 1917.</p></tp:treatment-sec><tp:treatment-sec sec-type="Doubtful records" id="SECID0EDABK"><title>Doubtful records.</title><p><italic><tp:taxon-name><tp:taxon-name-part taxon-name-part-type="genus" reg="Cletocamptus">C.</tp:taxon-name-part><tp:taxon-name-part taxon-name-part-type="species" reg="deitersi">deitersi</tp:taxon-name-part></tp:taxon-name></italic>: in <xref ref-type="bibr" rid="B1">Apostolov (1984)</xref>, <xref ref-type="bibr" rid="B15">Brehm (1936</xref>, <xref ref-type="bibr" rid="B16">1965</xref>), <xref ref-type="bibr" rid="B26">Chappuis (1936)</xref>, <xref ref-type="bibr" rid="B35">Dussart and Frutos (1986)</xref>, <xref ref-type="bibr" rid="B86">Loftus and Reid (2000)</xref>, <xref ref-type="bibr" rid="B96">Oliveira et al. (1971)</xref>, <xref ref-type="bibr" rid="B104">Ranga Reddy and Radhakrishna (1979)</xref>, <xref ref-type="bibr" rid="B106">Ringuelet (1958a</xref>, <xref ref-type="bibr" rid="B107">1958b</xref>, <xref ref-type="bibr" rid="B108">1960</xref>, <xref ref-type="bibr" rid="B109">1962</xref>), <xref ref-type="bibr" rid="B110">Ringuelet et al. (1967)</xref>, <xref ref-type="bibr" rid="B112">Ruber et al. (1994)</xref>, <xref ref-type="bibr" rid="B130">Sitjar (1988)</xref>, <xref ref-type="bibr" rid="B142">Zamudio-Valdéz (1991)</xref>.</p></tp:treatment-sec><tp:treatment-sec sec-type="diagnosis" id="SECID0EUCBK"><title>Diagnosis.</title><p><tp:taxon-name><tp:taxon-name-part taxon-name-part-type="family">Canthocamptidae</tp:taxon-name-part></tp:taxon-name>: <tp:taxon-name><tp:taxon-name-part taxon-name-part-type="genus" reg="Cletocamptinae">Cletocamptinae</tp:taxon-name-part></tp:taxon-name>. Body fusiform, without clear distinction between prosome and urosome. Without nuchal organs on cephalothorax or body somites. Female rostrum distinct, rarely fused to cephalothorax, large and triangular with broad proximal margin; ornamented with ventral (sub)distal spinules and with rounded tip in both sexes. Posterior margin of cephalothorax and/or prosomites with long and slender, or short spinules, or serrated; posterior margin of urosomites except for anal somite with short spinules or serrated; body somites without cuticular sensillum-bearing socles; anal operculum without dorsal ornamentation or with transverse row of strong, large, or short, small spinules; posterior margin unornamented, or with small or large spinules. Female genital somite and third urosomite separated dorsolaterally, completely fused ventrally forming genital double-somite. Female antennule six-, rarely seven-segmented (the latter reported for <italic><tp:taxon-name><tp:taxon-name-part taxon-name-part-type="genus" reg="Cletocamptus">C.</tp:taxon-name-part><tp:taxon-name-part taxon-name-part-type="species" reg="gravihiatus">gravihiatus</tp:taxon-name-part></tp:taxon-name></italic> requires confirmation). Antenna with allobasis, with one or two abexopodal setae (proximal element basal, distal seta endopodal); exopod one-segmented and longer than wide, or minute, rarely represented by single seta (the latter reported for <italic><tp:taxon-name><tp:taxon-name-part taxon-name-part-type="genus" reg="Cletocamptus">C.</tp:taxon-name-part><tp:taxon-name-part taxon-name-part-type="species" reg="chappuisi">chappuisi</tp:taxon-name-part></tp:taxon-name></italic> requires confirmation). Mandibular palp one-segmented, rarely two-segmented (basis and endopod distinct as in <italic><tp:taxon-name><tp:taxon-name-part taxon-name-part-type="genus" reg="Cletocamptus">C.</tp:taxon-name-part><tp:taxon-name-part taxon-name-part-type="species" reg="retrogressus">retrogressus</tp:taxon-name-part></tp:taxon-name></italic>); when one-segmented, then very small and wider than long, or as long as wide (<italic><tp:taxon-name><tp:taxon-name-part taxon-name-part-type="genus" reg="Cletocamptus">C.</tp:taxon-name-part><tp:taxon-name-part taxon-name-part-type="species" reg="dominicanus">dominicanus</tp:taxon-name-part></tp:taxon-name></italic>), or longer than wide (<italic><tp:taxon-name><tp:taxon-name-part taxon-name-part-type="genus" reg="Cletocamptus">C.</tp:taxon-name-part><tp:taxon-name-part taxon-name-part-type="species" reg="confluens">confluens</tp:taxon-name-part></tp:taxon-name></italic>, <italic><tp:taxon-name><tp:taxon-name-part taxon-name-part-type="genus" reg="Cletocamptus">C.</tp:taxon-name-part><tp:taxon-name-part taxon-name-part-type="species" reg="gomezi">gomezi</tp:taxon-name-part></tp:taxon-name></italic>); when palp one-segmented, then basis and endopod not discernible, rarely discernible (represented by single seta as in <italic><tp:taxon-name><tp:taxon-name-part taxon-name-part-type="genus" reg="Cletocamptus">C.</tp:taxon-name-part><tp:taxon-name-part taxon-name-part-type="species" reg="confluens">confluens</tp:taxon-name-part></tp:taxon-name></italic> and <italic><tp:taxon-name><tp:taxon-name-part taxon-name-part-type="genus" reg="Cletocamptus">C.</tp:taxon-name-part><tp:taxon-name-part taxon-name-part-type="species" reg="dominicanus">dominicanus</tp:taxon-name-part></tp:taxon-name></italic>); endopod with two setae, rarely with one single element (<italic><tp:taxon-name><tp:taxon-name-part taxon-name-part-type="genus" reg="Cletocamptus">C.</tp:taxon-name-part><tp:taxon-name-part taxon-name-part-type="species" reg="pilosus">pilosus</tp:taxon-name-part></tp:taxon-name></italic>); exopod absent; with or without surface (most probably exopodal) seta on coxa, the latter present only in some species with a one-segmented palp wider than long, absent in species with palp as long as wide or longer than wide. Maxillule with endopod and exopod incorporated to basis; praecoxal arthrite with ventral seta thick and strongly spinulose, or slender and pinnate or smooth. Maxilla with two syncoxal endites; endopod completely incorporated to allobasis. Maxilliped subchelate; syncoxa with one seta; basis unarmed; claw with accessory seta. <abbrev xmlns:xlink="http://www.w3.org/1999/xlink" xlink:title="first leg" id="ABBRID0EIGBK" xlink:type="simple">P1</abbrev><abbrev xmlns:xlink="http://www.w3.org/1999/xlink" xlink:title="endopod" id="ABBRID0EMGBK" xlink:type="simple">ENP</abbrev> not prehensile; <abbrev xmlns:xlink="http://www.w3.org/1999/xlink" xlink:title="first leg" id="ABBRID0EQGBK" xlink:type="simple">P1</abbrev>–<abbrev xmlns:xlink="http://www.w3.org/1999/xlink" xlink:title="fourth leg" id="ABBRID0EUGBK" xlink:type="simple">P4</abbrev><abbrev xmlns:xlink="http://www.w3.org/1999/xlink" xlink:title="exopod" id="ABBRID0EYGBK" xlink:type="simple">EXP</abbrev> three-segmented; female <abbrev xmlns:xlink="http://www.w3.org/1999/xlink" xlink:title="first leg" id="ABBRID0E3GBK" xlink:type="simple">P1</abbrev>–<abbrev xmlns:xlink="http://www.w3.org/1999/xlink" xlink:title="third leg" id="ABBRID0EAHBK" xlink:type="simple">P3</abbrev><abbrev xmlns:xlink="http://www.w3.org/1999/xlink" xlink:title="endopod" id="ABBRID0EEHBK" xlink:type="simple">ENP</abbrev> two-segmented, <abbrev xmlns:xlink="http://www.w3.org/1999/xlink" xlink:title="fourth leg" id="ABBRID0EIHBK" xlink:type="simple">P4</abbrev><abbrev xmlns:xlink="http://www.w3.org/1999/xlink" xlink:title="endopod" id="ABBRID0EMHBK" xlink:type="simple">ENP</abbrev> two- or one-segmented; inner exopodal and endopodal setae with or without comb tip (see <xref ref-type="bibr" rid="B49">Gómez et al. 2017</xref>). Female <abbrev xmlns:xlink="http://www.w3.org/1999/xlink" xlink:title="fifth leg" id="ABBRID0EUHBK" xlink:type="simple">P5</abbrev><abbrev xmlns:xlink="http://www.w3.org/1999/xlink" xlink:title="exopod" id="ABBRID0EYHBK" xlink:type="simple">EXP</abbrev> and <abbrev xmlns:xlink="http://www.w3.org/1999/xlink" xlink:title="baseoendopod" id="ABBRID0E3HBK" xlink:type="simple">BENP</abbrev> fused; both baseoendopods of <abbrev xmlns:xlink="http://www.w3.org/1999/xlink" xlink:title="fifth leg" id="ABBRID0EAIBK" xlink:type="simple">P5</abbrev> separated. Armature formulae as follows:</p><table-wrap id="T4" position="float" orientation="portrait"><label/><table id="TID0ECJHK" rules="all"><tbody><tr><td rowspan="1" colspan="1"/><td rowspan="1" colspan="1" style="color: #231f20">
                      <abbrev xmlns:xlink="http://www.w3.org/1999/xlink" xlink:title="first leg" id="ABBRID0EZIBK" xlink:type="simple">P1</abbrev>
                    </td><td rowspan="1" colspan="1" style="color: #231f20">
                      <abbrev xmlns:xlink="http://www.w3.org/1999/xlink" xlink:title="second leg" id="ABBRID0ECJBK" xlink:type="simple">P2</abbrev>
                    </td><td rowspan="1" colspan="1" style="color: #231f20">
                      <abbrev xmlns:xlink="http://www.w3.org/1999/xlink" xlink:title="third leg" id="ABBRID0ELJBK" xlink:type="simple">P3</abbrev>
                    </td><td rowspan="1" colspan="1" style="color: #231f20">
                      <abbrev xmlns:xlink="http://www.w3.org/1999/xlink" xlink:title="fourth leg" id="ABBRID0EUJBK" xlink:type="simple">P4</abbrev>
                    </td><td rowspan="1" colspan="1" style="color: #231f20">
                      <abbrev xmlns:xlink="http://www.w3.org/1999/xlink" xlink:title="fifth leg" id="ABBRID0E4JBK" xlink:type="simple">P5</abbrev>
                    </td></tr><tr><td rowspan="2" colspan="1" style="color: #231f20">
                      <abbrev xmlns:xlink="http://www.w3.org/1999/xlink" xlink:title="exopod" id="ABBRID0EHKBK" xlink:type="simple">EXP</abbrev>
                    </td><td rowspan="2" colspan="1" style="color: #231f20">0;1;0,1-2,2</td><td rowspan="2" colspan="1" style="color: #231f20">0;1;1,2,2</td><td rowspan="2" colspan="1" style="color: #231f20">0;1;1-2,2,2</td><td rowspan="2" colspan="1" style="color: #231f20">0;0-1;0-1,2,2</td><td rowspan="1" colspan="1" style="color: #231f20">♀4-5</td></tr><tr><td rowspan="1" colspan="1" style="color: #231f20">♂3-4</td></tr><tr><td rowspan="7" colspan="1" style="color: #231f20">
                      <abbrev xmlns:xlink="http://www.w3.org/1999/xlink" xlink:title="endopod" id="ABBRID0EKLBK" xlink:type="simple">ENP</abbrev>
                    </td><td rowspan="7" colspan="1" style="color: #231f20">0-1;1,1,1</td><td rowspan="7" colspan="1" style="color: #231f20">0;1-2,1-2,1</td><td rowspan="1" colspan="1" style="color: #231f20">♀0;1-2,1-2,1</td><td rowspan="1" colspan="1" style="color: #231f20">0;0,2,0</td><td rowspan="1" colspan="1" style="color: #231f20">♀5-6 (7<sup>+</sup>)</td></tr><tr><td rowspan="1" colspan="1" style="color: #231f20">♂dimorphic</td><td rowspan="1" colspan="1" style="color: #231f20">or</td><td rowspan="6" colspan="1" style="color: #231f20">♂3</td></tr><tr><td rowspan="1" colspan="1" style="color: #231f20">0;<abbrev xmlns:xlink="http://www.w3.org/1999/xlink" xlink:title="inner apophysis" id="ABBRID0EYMBK" xlink:type="simple">iap</abbrev>;0,2,0</td><td rowspan="5" colspan="1" style="color: #231f20">0,2,0***</td></tr><tr><td rowspan="1" colspan="1" style="color: #231f20">or</td></tr><tr><td rowspan="1" colspan="1" style="color: #231f20">0;<abbrev xmlns:xlink="http://www.w3.org/1999/xlink" xlink:title="inner apophysis" id="ABBRID0ELNBK" xlink:type="simple">iap</abbrev>,2,0*</td></tr><tr><td rowspan="1" colspan="1" style="color: #231f20">or</td></tr><tr><td rowspan="1" colspan="1" style="color: #231f20">0;<abbrev xmlns:xlink="http://www.w3.org/1999/xlink" xlink:title="inner apophysis" id="ABBRID0E1NBK" xlink:type="simple">iap</abbrev>,1,<abbrev xmlns:xlink="http://www.w3.org/1999/xlink" xlink:title="outer apophysis" id="ABBRID0E5NBK" xlink:type="simple">oap</abbrev>**</td></tr></tbody></table><table-wrap-foot><fn><p><abbrev xmlns:xlink="http://www.w3.org/1999/xlink" xlink:title="inner apophysis" id="ABBRID0EGOBK" xlink:type="simple">iap</abbrev>, inner apophysis; <abbrev xmlns:xlink="http://www.w3.org/1999/xlink" xlink:title="outer apophysis" id="ABBRID0EKOBK" xlink:type="simple">oap</abbrev>, outer apophysis; * two-segmented with one inner apophysis on second segment in <italic><tp:taxon-name><tp:taxon-name-part taxon-name-part-type="genus" reg="Cletocamptus">C.</tp:taxon-name-part><tp:taxon-name-part taxon-name-part-type="species" reg="albuquerquensis">albuquerquensis</tp:taxon-name-part></tp:taxon-name></italic>, <italic><tp:taxon-name><tp:taxon-name-part taxon-name-part-type="genus" reg="Cletocamptus">C.</tp:taxon-name-part><tp:taxon-name-part taxon-name-part-type="species" reg="chappuisi">chappuisi</tp:taxon-name-part></tp:taxon-name></italic>, <italic><tp:taxon-name><tp:taxon-name-part taxon-name-part-type="genus" reg="Cletocamptus">C.</tp:taxon-name-part><tp:taxon-name-part taxon-name-part-type="species" reg="dominicanus">dominicanus</tp:taxon-name-part></tp:taxon-name></italic>, <italic><tp:taxon-name><tp:taxon-name-part taxon-name-part-type="genus" reg="Cletocamptus">C.</tp:taxon-name-part><tp:taxon-name-part taxon-name-part-type="species" reg="tainoi">tainoi</tp:taxon-name-part></tp:taxon-name></italic>; ** two segmented, with one inner and one outer apophysis on second segment in <italic><tp:taxon-name><tp:taxon-name-part taxon-name-part-type="genus" reg="Cletocamptus">C.</tp:taxon-name-part><tp:taxon-name-part taxon-name-part-type="species" reg="confluens">confluens</tp:taxon-name-part></tp:taxon-name></italic>; *** one-segmented in <italic><tp:taxon-name><tp:taxon-name-part taxon-name-part-type="genus" reg="Cletocamptus">C.</tp:taxon-name-part><tp:taxon-name-part taxon-name-part-type="species" reg="dominicanus">dominicanus</tp:taxon-name-part></tp:taxon-name></italic>; + the seven setae observed in <italic><tp:taxon-name><tp:taxon-name-part taxon-name-part-type="genus" reg="Cletocamptus">C.</tp:taxon-name-part><tp:taxon-name-part taxon-name-part-type="species" reg="gravihiatus">gravihiatus</tp:taxon-name-part></tp:taxon-name></italic> requires confirmation</p></fn></table-wrap-foot></table-wrap><p>Female <abbrev xmlns:xlink="http://www.w3.org/1999/xlink" xlink:title="sixth leg" id="ABBRID0E4QBK" xlink:type="simple">P6</abbrev> with one or two setae. Caudal rami with six or seven setae; setae IV and V fused basally or separated.</p><p>Sexual dimorphism expressed in a) rostrum (slenderer than in female), b) the male antennule (subchirocer), c) basis of <abbrev xmlns:xlink="http://www.w3.org/1999/xlink" xlink:title="first leg" id="ABBRID0EDRBK" xlink:type="simple">P1</abbrev> (with inner distal process), d) outer spine on <abbrev xmlns:xlink="http://www.w3.org/1999/xlink" xlink:title="second leg" id="ABBRID0EHRBK" xlink:type="simple">P2</abbrev> ENP2 (thicker and/or shorter than in the female), e) <abbrev xmlns:xlink="http://www.w3.org/1999/xlink" xlink:title="third leg" id="ABBRID0ELRBK" xlink:type="simple">P3</abbrev><abbrev xmlns:xlink="http://www.w3.org/1999/xlink" xlink:title="endopod" id="ABBRID0EPRBK" xlink:type="simple">ENP</abbrev> (three-segmented as in most species, or two-segmented as in <italic><tp:taxon-name><tp:taxon-name-part taxon-name-part-type="genus" reg="Cletocamptus">C.</tp:taxon-name-part><tp:taxon-name-part taxon-name-part-type="species" reg="albuquerquensis">albuquerquensis</tp:taxon-name-part></tp:taxon-name></italic>, <italic><tp:taxon-name><tp:taxon-name-part taxon-name-part-type="genus" reg="Cletocamptus">C.</tp:taxon-name-part><tp:taxon-name-part taxon-name-part-type="species" reg="chappuisi">chappuisi</tp:taxon-name-part></tp:taxon-name></italic>, <italic><tp:taxon-name><tp:taxon-name-part taxon-name-part-type="genus" reg="Cletocamptus">C.</tp:taxon-name-part><tp:taxon-name-part taxon-name-part-type="species" reg="confluens">confluens</tp:taxon-name-part></tp:taxon-name></italic>, <italic><tp:taxon-name><tp:taxon-name-part taxon-name-part-type="genus" reg="Cletocamptus">C.</tp:taxon-name-part><tp:taxon-name-part taxon-name-part-type="species" reg="dominicanus">dominicanus</tp:taxon-name-part></tp:taxon-name></italic>, and <italic><tp:taxon-name><tp:taxon-name-part taxon-name-part-type="genus" reg="Cletocamptus">C.</tp:taxon-name-part><tp:taxon-name-part taxon-name-part-type="species" reg="tainoi">tainoi</tp:taxon-name-part></tp:taxon-name></italic>; when three-segmented then inner apophysis on second segment; when two-segmented then inner apophysis medially as in <italic><tp:taxon-name><tp:taxon-name-part taxon-name-part-type="genus" reg="Cletocamptus">C.</tp:taxon-name-part><tp:taxon-name-part taxon-name-part-type="species" reg="dominicanus">dominicanus</tp:taxon-name-part></tp:taxon-name></italic>, or subdistally on second segment as in <italic><tp:taxon-name><tp:taxon-name-part taxon-name-part-type="genus" reg="Cletocamptus">C.</tp:taxon-name-part><tp:taxon-name-part taxon-name-part-type="species" reg="albuquerquensis">albuquerquensis</tp:taxon-name-part></tp:taxon-name></italic>, <italic><tp:taxon-name><tp:taxon-name-part taxon-name-part-type="genus" reg="Cletocamptus">C.</tp:taxon-name-part><tp:taxon-name-part taxon-name-part-type="species" reg="chappuisi">chappuisi</tp:taxon-name-part></tp:taxon-name></italic>, <italic><tp:taxon-name><tp:taxon-name-part taxon-name-part-type="genus" reg="Cletocamptus">C.</tp:taxon-name-part><tp:taxon-name-part taxon-name-part-type="species" reg="confluens">confluens</tp:taxon-name-part></tp:taxon-name></italic>, and <italic><tp:taxon-name><tp:taxon-name-part taxon-name-part-type="genus" reg="Cletocamptus">C.</tp:taxon-name-part><tp:taxon-name-part taxon-name-part-type="species" reg="tainoi">tainoi</tp:taxon-name-part></tp:taxon-name></italic>, but occasionally with additional outer apophysis as in <italic><tp:taxon-name><tp:taxon-name-part taxon-name-part-type="genus" reg="Cletocamptus">C.</tp:taxon-name-part><tp:taxon-name-part taxon-name-part-type="species" reg="confluens">confluens</tp:taxon-name-part></tp:taxon-name></italic>), f) <abbrev xmlns:xlink="http://www.w3.org/1999/xlink" xlink:title="fifth leg" id="ABBRID0EMVBK" xlink:type="simple">P5</abbrev> (both legs fused medially as in most species, or separated as in <italic><tp:taxon-name><tp:taxon-name-part taxon-name-part-type="genus" reg="Cletocamptus">C.</tp:taxon-name-part><tp:taxon-name-part taxon-name-part-type="species" reg="axi">axi</tp:taxon-name-part></tp:taxon-name></italic>, <italic><tp:taxon-name><tp:taxon-name-part taxon-name-part-type="genus" reg="Cletocamptus">C.</tp:taxon-name-part><tp:taxon-name-part taxon-name-part-type="species" reg="cecsurirensis">cecsurirensis</tp:taxon-name-part></tp:taxon-name></italic>, <italic><tp:taxon-name><tp:taxon-name-part taxon-name-part-type="genus" reg="Cletocamptus">C.</tp:taxon-name-part><tp:taxon-name-part taxon-name-part-type="species" reg="retrogressus">retrogressus</tp:taxon-name-part></tp:taxon-name></italic>, and <italic><tp:taxon-name><tp:taxon-name-part taxon-name-part-type="genus" reg="Cletocamptus">C.</tp:taxon-name-part><tp:taxon-name-part taxon-name-part-type="species" reg="schmidti">schmidti</tp:taxon-name-part></tp:taxon-name></italic>; <abbrev xmlns:xlink="http://www.w3.org/1999/xlink" xlink:title="exopod" id="ABBRID0E3WBK" xlink:type="simple">EXP</abbrev> and <abbrev xmlns:xlink="http://www.w3.org/1999/xlink" xlink:title="baseoendopod" id="ABBRID0EAXBK" xlink:type="simple">BENP</abbrev> fused, and both legs articulating with somite, g) <abbrev xmlns:xlink="http://www.w3.org/1999/xlink" xlink:title="sixth leg" id="ABBRID0EEXBK" xlink:type="simple">P6</abbrev> (composed of two lappets articulated to somite and unarmed as in most species or, occasionally, with one seta attributable to intraspecific variability as in <italic><tp:taxon-name><tp:taxon-name-part taxon-name-part-type="genus" reg="Cletocamptus">C.</tp:taxon-name-part><tp:taxon-name-part taxon-name-part-type="species" reg="axi">axi</tp:taxon-name-part></tp:taxon-name></italic>, <italic><tp:taxon-name><tp:taxon-name-part taxon-name-part-type="genus" reg="Cletocamptus">C.</tp:taxon-name-part><tp:taxon-name-part taxon-name-part-type="species" reg="schmidti">schmidti</tp:taxon-name-part></tp:taxon-name></italic>, <italic><tp:taxon-name><tp:taxon-name-part taxon-name-part-type="genus" reg="Cletocamptus">C.</tp:taxon-name-part><tp:taxon-name-part taxon-name-part-type="species" reg="sinaloensis">sinaloensis</tp:taxon-name-part></tp:taxon-name></italic>). Additionally, sexual dimorphism can be expressed also (depending on the species) in a) <abbrev xmlns:xlink="http://www.w3.org/1999/xlink" xlink:title="second leg" id="ABBRID0EJYBK" xlink:type="simple">P2</abbrev><abbrev xmlns:xlink="http://www.w3.org/1999/xlink" xlink:title="exopod" id="ABBRID0ENYBK" xlink:type="simple">EXP</abbrev> and/or <abbrev xmlns:xlink="http://www.w3.org/1999/xlink" xlink:title="third leg" id="ABBRID0ERYBK" xlink:type="simple">P3</abbrev> and <abbrev xmlns:xlink="http://www.w3.org/1999/xlink" xlink:title="fourth leg" id="ABBRID0EVYBK" xlink:type="simple">P4</abbrev><abbrev xmlns:xlink="http://www.w3.org/1999/xlink" xlink:title="exopod" id="ABBRID0EZYBK" xlink:type="simple">EXP</abbrev> (segments longer than in the female, outer spines stronger than in the female, and/or rami curved inwards as in <italic><tp:taxon-name><tp:taxon-name-part taxon-name-part-type="genus" reg="Cletocamptus">C.</tp:taxon-name-part><tp:taxon-name-part taxon-name-part-type="species" reg="retrogressus">retrogressus</tp:taxon-name-part></tp:taxon-name></italic>, <italic><tp:taxon-name><tp:taxon-name-part taxon-name-part-type="genus" reg="Cletocamptus">C.</tp:taxon-name-part><tp:taxon-name-part taxon-name-part-type="species" reg="confluens">confluens</tp:taxon-name-part></tp:taxon-name></italic>, <italic><tp:taxon-name><tp:taxon-name-part taxon-name-part-type="genus" reg="Cletocamptus">C.</tp:taxon-name-part><tp:taxon-name-part taxon-name-part-type="species" reg="albuquerquensis">albuquerquensis</tp:taxon-name-part></tp:taxon-name></italic>, <italic><tp:taxon-name><tp:taxon-name-part taxon-name-part-type="genus" reg="Cletocamptus">C.</tp:taxon-name-part><tp:taxon-name-part taxon-name-part-type="species" reg="samariensis">samariensis</tp:taxon-name-part></tp:taxon-name></italic>, <italic><tp:taxon-name><tp:taxon-name-part taxon-name-part-type="genus" reg="Cletocamptus">C.</tp:taxon-name-part><tp:taxon-name-part taxon-name-part-type="species" reg="spinulosus">spinulosus</tp:taxon-name-part></tp:taxon-name></italic>, <italic><tp:taxon-name><tp:taxon-name-part taxon-name-part-type="genus" reg="Cletocamptus">C.</tp:taxon-name-part><tp:taxon-name-part taxon-name-part-type="species" reg="tainoi">tainoi</tp:taxon-name-part></tp:taxon-name></italic>, <italic><tp:taxon-name><tp:taxon-name-part taxon-name-part-type="genus" reg="Cletocamptus">C.</tp:taxon-name-part><tp:taxon-name-part taxon-name-part-type="species" reg="trichotus">trichotus</tp:taxon-name-part></tp:taxon-name></italic>), b) shape of <abbrev xmlns:xlink="http://www.w3.org/1999/xlink" xlink:title="second leg" id="ABBRID0EK2BK" xlink:type="simple">P2</abbrev>–<abbrev xmlns:xlink="http://www.w3.org/1999/xlink" xlink:title="fourth leg" id="ABBRID0EO2BK" xlink:type="simple">P4</abbrev><abbrev xmlns:xlink="http://www.w3.org/1999/xlink" xlink:title="endopod" id="ABBRID0ES2BK" xlink:type="simple">ENP</abbrev> (segments thicker than in female as in <italic><tp:taxon-name><tp:taxon-name-part taxon-name-part-type="genus" reg="Cletocamptus">C.</tp:taxon-name-part><tp:taxon-name-part taxon-name-part-type="species" reg="confluens">confluens</tp:taxon-name-part></tp:taxon-name></italic>), c) caudal rami (longer than in the female).</p></tp:treatment-sec><ref-list><ref id="B56"><mixed-citation xmlns:xlink="http://www.w3.org/1999/xlink" xlink:type="simple"><person-group><name name-style="western"><surname>Herbst</surname><given-names>VH V</given-names></name></person-group> (<year>1960</year>) <article-title>Copepoden (<tp:taxon-name><tp:taxon-name-part taxon-name-part-type="subphylum">Crustacea</tp:taxon-name-part></tp:taxon-name>, Entomostraca) aus Nicaragua und Südperu.</article-title><source>Gewasser und Abwasser</source><volume>27</volume>: <fpage>27</fpage>–<lpage>54</lpage>.</mixed-citation></ref><ref id="B25"><mixed-citation xmlns:xlink="http://www.w3.org/1999/xlink" xlink:type="simple"><person-group><name name-style="western"><surname>Chappuis</surname><given-names>PA</given-names></name></person-group> (<year>1934</year>) <article-title>Süsswasser Harpacticiden aus dem Hawaiischen inselgebiet.</article-title><source>Bulletin de la Société des Sciences de Cluj (Roumanie)</source><volume>7</volume>: <fpage>631</fpage>–<lpage>635</lpage>.</mixed-citation></ref><ref id="B31"><mixed-citation xmlns:xlink="http://www.w3.org/1999/xlink" xlink:type="simple"><person-group><name name-style="western"><surname>Daday</surname><given-names>E</given-names></name></person-group> (<year>1902</year>) <article-title>Mikroskopische Süsswasserthiere aus Patagonien.</article-title><source>Természetrajzi Füzetek</source><volume>25</volume>: <fpage>201</fpage>–<lpage>310</lpage>.</mixed-citation></ref><ref id="B34"><mixed-citation xmlns:xlink="http://www.w3.org/1999/xlink" xlink:type="simple"><person-group><name name-style="western"><surname>Dussart</surname><given-names>BH</given-names></name></person-group> (<year>1974</year>) Contribution à l’étude des Copépodes des eaux douces d’Éthiopie. Bulletin de l’Institut Fondamental d’Afrique Noire 36, sér. A: 92–116.</mixed-citation></ref><ref id="B54"><mixed-citation xmlns:xlink="http://www.w3.org/1999/xlink" xlink:type="simple"><person-group><name name-style="western"><surname>Hamond</surname><given-names>R</given-names></name></person-group> (<year>1973</year>) <article-title>The harpacticoid copepods (<tp:taxon-name><tp:taxon-name-part taxon-name-part-type="subphylum">Crustacea</tp:taxon-name-part></tp:taxon-name>) of the saline lakes in Southeast Australia, with special reference to the <tp:taxon-name><tp:taxon-name-part taxon-name-part-type="family">Laophontidae</tp:taxon-name-part></tp:taxon-name>.</article-title><source>Records of the Australian Museum</source><volume>28</volume>: <fpage>393</fpage>–<lpage>420</lpage>. <ext-link xlink:href="10.3853/j.0067-1975.28.1973.406" ext-link-type="doi" xlink:type="simple">https://doi.org/10.3853/j.0067-1975.28.1973.406</ext-link></mixed-citation></ref><ref id="B72"><mixed-citation xmlns:xlink="http://www.w3.org/1999/xlink" xlink:type="simple"><person-group><name name-style="western"><surname>Kiefer</surname><given-names>F</given-names></name></person-group> (<year>1936</year>) <article-title>Freilebende Süß- und Salzwassercopepoden von der Insel Haiti. Mit einer Revision der Gattung <italic><tp:taxon-name><tp:taxon-name-part taxon-name-part-type="genus">Halicyclops</tp:taxon-name-part></tp:taxon-name></italic> Norman.</article-title><source>Archiv für Hydrobiologie</source><volume>30</volume>: <fpage>263</fpage>–<lpage>317</lpage>.</mixed-citation></ref><ref id="B136"><mixed-citation xmlns:xlink="http://www.w3.org/1999/xlink" xlink:type="simple"><person-group><name name-style="western"><surname>Suárez-Morales</surname><given-names>E</given-names></name><name name-style="western"><surname>Reid</surname><given-names>JW</given-names></name><name name-style="western"><surname>Iliffe</surname><given-names>TM</given-names></name><name name-style="western"><surname>Fiers</surname><given-names>F</given-names></name></person-group> (<year>1996</year>) <source>Catálogo de los copépodos (<tp:taxon-name><tp:taxon-name-part taxon-name-part-type="subphylum">Crustacea</tp:taxon-name-part></tp:taxon-name>) continentales de la Península de Yucatán, México.</source><publisher-name>Comisión Nacional para el Conocimiento y Uso de la Biodiversidad (CONABIO) and El Colegio de la Frontera Sur (ECOSUR)</publisher-name>, <publisher-loc>Unidad Chetumal, Mexico City</publisher-loc>, <size units="page">296 pp</size>.</mixed-citation></ref><ref id="B137"><mixed-citation xmlns:xlink="http://www.w3.org/1999/xlink" xlink:type="simple"><person-group><name name-style="western"><surname>Tai</surname><given-names>AY</given-names></name><name name-style="western"><surname>Song</surname><given-names>YZ</given-names></name></person-group> (<year>1979</year>) <source><tp:taxon-name><tp:taxon-name-part taxon-name-part-type="order">Harpacticoida</tp:taxon-name-part></tp:taxon-name> Sars, 1903. In: Shen C-J, Ai-Yun T, Chong-Zhou Z, Zhi-Ying L, Da-Xiang S, Guo-Xiao C (Eds) Freshwater <tp:taxon-name><tp:taxon-name-part taxon-name-part-type="subclass">Copepoda</tp:taxon-name-part></tp:taxon-name>. Fauna Sinica, <tp:taxon-name><tp:taxon-name-part taxon-name-part-type="subphylum">Crustacea</tp:taxon-name-part></tp:taxon-name>.</source><publisher-name>Science Press</publisher-name>, <publisher-loc>Beijing</publisher-loc>, <size units="page">450 pp</size>.</mixed-citation></ref><ref id="B1"><mixed-citation xmlns:xlink="http://www.w3.org/1999/xlink" xlink:type="simple"><person-group><name name-style="western"><surname>Apostolov</surname><given-names>A</given-names></name></person-group> (<year>1984</year>) <article-title>Sur la présence de <italic><tp:taxon-name><tp:taxon-name-part taxon-name-part-type="genus">Cletocamptus</tp:taxon-name-part><tp:taxon-name-part taxon-name-part-type="species">deitersi</tp:taxon-name-part></tp:taxon-name></italic> (Richard, 1897) (<tp:taxon-name><tp:taxon-name-part taxon-name-part-type="subclass">Copepoda</tp:taxon-name-part></tp:taxon-name>, <tp:taxon-name><tp:taxon-name-part taxon-name-part-type="order">Harpacticoida</tp:taxon-name-part></tp:taxon-name>) à Cuba.</article-title><source>Travaux du Museum d’Histoire Naturelle “Grigore Antipa”</source><volume>26</volume>: <fpage>7</fpage>–<lpage>10</lpage>.</mixed-citation></ref><ref id="B15"><mixed-citation xmlns:xlink="http://www.w3.org/1999/xlink" xlink:type="simple"><person-group><name name-style="western"><surname>Brehm</surname><given-names>V</given-names></name></person-group> (<year>1936</year>) <article-title>Mitteilungen von den Forschungsreisen Prof. Rahms. Mitteilung VII. Schlußmitteilung über Cladoceren und Copepoden.-Über den Formenkreis de <italic><tp:taxon-name><tp:taxon-name-part taxon-name-part-type="genus">Delachauxiella</tp:taxon-name-part><tp:taxon-name-part taxon-name-part-type="species">trigonura</tp:taxon-name-part></tp:taxon-name></italic> (Ekman). <italic><tp:taxon-name><tp:taxon-name-part taxon-name-part-type="genus">Macrothrix</tp:taxon-name-part><tp:taxon-name-part taxon-name-part-type="species">atahualpa</tp:taxon-name-part></tp:taxon-name></italic> nov. spec. und <italic><tp:taxon-name><tp:taxon-name-part taxon-name-part-type="genus">Godetella</tp:taxon-name-part></tp:taxon-name></italic>.</article-title><source>Zoologischer Anzeiger</source><volume>115</volume>: <fpage>317</fpage>–<lpage>325</lpage>.</mixed-citation></ref><ref id="B16"><mixed-citation xmlns:xlink="http://www.w3.org/1999/xlink" xlink:type="simple"><person-group><name name-style="western"><surname>Brehm</surname><given-names>V</given-names></name></person-group> (<year>1965</year>) Bericht über eine unvollendet gebliebene Untersuchung der Argentinischen Kopepodenfauna. Sitzungsberichte der Mathemathisch-naturwissenschaftlichen Klasse, Abteilung 1 174: 1–15. <ext-link xlink:href="10.1007/978-3-662-26601-4_1" ext-link-type="doi" xlink:type="simple">https://doi.org/10.1007/978-3-662-26601-4_1</ext-link></mixed-citation></ref><ref id="B26"><mixed-citation xmlns:xlink="http://www.w3.org/1999/xlink" xlink:type="simple"><person-group><name name-style="western"><surname>Chappuis</surname><given-names>PA</given-names></name></person-group> (<year>1936</year>) <article-title>Brasilianische ruderfusskrebse (<tp:taxon-name><tp:taxon-name-part taxon-name-part-type="subphylum">Crustacea</tp:taxon-name-part></tp:taxon-name><tp:taxon-name><tp:taxon-name-part taxon-name-part-type="subclass">Copepoda</tp:taxon-name-part></tp:taxon-name>), gesammelt von Herrn Dr. Otto Schubart. IV. Mitteilung.</article-title><source>Bulletin de la Société des Sciences de Cluj (Roumanie)</source><volume>8</volume>: <fpage>450</fpage>–<lpage>461</lpage>.</mixed-citation></ref><ref id="B35"><mixed-citation xmlns:xlink="http://www.w3.org/1999/xlink" xlink:type="simple"><person-group><name name-style="western"><surname>Dussart</surname><given-names>BH</given-names></name><name name-style="western"><surname>Frutos</surname><given-names>SM</given-names></name></person-group> (<year>1986</year>) <article-title>Sur quelques copépodes d’Argentine. 2. Copépodes du Paraná Medio.</article-title><source>Revue d’Hydrobiologie Tropicale</source><volume>19</volume>: <fpage>241</fpage>–<lpage>262</lpage>.</mixed-citation></ref><ref id="B86"><mixed-citation xmlns:xlink="http://www.w3.org/1999/xlink" xlink:type="simple"><person-group><name name-style="western"><surname>Loftus</surname><given-names>WF</given-names></name><name name-style="western"><surname>Reid</surname><given-names>JW</given-names></name></person-group> (<year>2000</year>) <article-title>Copepod (<tp:taxon-name><tp:taxon-name-part taxon-name-part-type="subphylum">Crustacea</tp:taxon-name-part></tp:taxon-name>) emergence from soils from Everglades marshes with different hydroperiods.</article-title><source>Journal of Freshwater Ecology</source><volume>15</volume>: <fpage>515</fpage>–<lpage>523</lpage>. <ext-link xlink:href="10.1080/02705060.2000.9663774" ext-link-type="doi" xlink:type="simple">https://doi.org/10.1080/02705060.2000.9663774</ext-link></mixed-citation></ref><ref id="B96"><mixed-citation xmlns:xlink="http://www.w3.org/1999/xlink" xlink:type="simple"><person-group><name name-style="western"><surname>Oliveira</surname><given-names>LP</given-names></name><name name-style="western"><surname>Krau</surname><given-names>L</given-names></name><name name-style="western"><surname>Miranda</surname><given-names>ASA</given-names></name></person-group> (<year>1971</year>) <article-title>Plâncton poluído da Guanabara com copépodos <italic><tp:taxon-name><tp:taxon-name-part taxon-name-part-type="genus">Cletocamptus</tp:taxon-name-part></tp:taxon-name></italic> e rotíferos Rotaria.</article-title><source>Archivos do Museu Nacional do Rio de Janeiro</source><volume>54</volume>: <fpage>55</fpage>–<lpage>56</lpage>.</mixed-citation></ref><ref id="B104"><mixed-citation xmlns:xlink="http://www.w3.org/1999/xlink" xlink:type="simple"><person-group><name name-style="western"><surname>Ranga Reddy</surname><given-names>Y</given-names></name><name name-style="western"><surname>Radhakrishna</surname><given-names>Y</given-names></name></person-group> (<year>1979</year>) <article-title>A new record of <italic><tp:taxon-name><tp:taxon-name-part taxon-name-part-type="genus">Cletocamptus</tp:taxon-name-part><tp:taxon-name-part taxon-name-part-type="species">deitersi</tp:taxon-name-part></tp:taxon-name></italic> (Richard, 1895) (<tp:taxon-name><tp:taxon-name-part taxon-name-part-type="subclass">Copepoda</tp:taxon-name-part></tp:taxon-name>: <tp:taxon-name><tp:taxon-name-part taxon-name-part-type="order">Harpacticoida</tp:taxon-name-part></tp:taxon-name>) from India.</article-title><source>Current Science</source><volume>48</volume>(<issue>1</issue>): <fpage>45</fpage>–<lpage>45</lpage>.</mixed-citation></ref><ref id="B106"><mixed-citation xmlns:xlink="http://www.w3.org/1999/xlink" xlink:type="simple"><person-group><name name-style="western"><surname>Ringuelet</surname><given-names>RA</given-names></name></person-group> (<year>1958a</year>) <article-title>Los crustáceos copépodos de las aguas continentales en la República Argentina. Sinopsis sistemática.</article-title><source>Contribuciones Científicas de la Facultad de Ciencias Exactas y Naturales de la Universidad de Buenos Aires, Serie Zoología</source><volume>1</volume>: <fpage>1</fpage>–<lpage>120</lpage>.</mixed-citation></ref><ref id="B107"><mixed-citation xmlns:xlink="http://www.w3.org/1999/xlink" xlink:type="simple"><person-group><name name-style="western"><surname>Ringuelet</surname><given-names>RA</given-names></name></person-group> (<year>1958b</year>) <article-title>Primeros datos ecológicos sobre copépodos dulciacuícolas de la República Argentina.</article-title><source>Physis</source><volume>21</volume>: <fpage>14</fpage>–<lpage>31</lpage>.</mixed-citation></ref><ref id="B108"><mixed-citation xmlns:xlink="http://www.w3.org/1999/xlink" xlink:type="simple"><person-group><name name-style="western"><surname>Ringuelet</surname><given-names>RA</given-names></name></person-group> (<year>1960</year>) <article-title>Datos de fecundidad en copépodos dulciacuícolas.</article-title><source>Physis</source><volume>21</volume>: <fpage>316</fpage>–<lpage>317</lpage>.</mixed-citation></ref><ref id="B109"><mixed-citation xmlns:xlink="http://www.w3.org/1999/xlink" xlink:type="simple"><person-group><name name-style="western"><surname>Ringuelet</surname><given-names>RA</given-names></name></person-group> (<year>1962</year>) <article-title>Rasgos faunísticos de las reservas naturales de la Provincia de Buenos Aires.</article-title><source>Physis</source><volume>23</volume>: <fpage>83</fpage>–<lpage>91</lpage>.</mixed-citation></ref><ref id="B110"><mixed-citation xmlns:xlink="http://www.w3.org/1999/xlink" xlink:type="simple"><person-group><name name-style="western"><surname>Ringuelet</surname><given-names>RA</given-names></name><name name-style="western"><surname>Moreno</surname><given-names>I</given-names></name><name name-style="western"><surname>Feldman</surname><given-names>E</given-names></name></person-group> (<year>1967</year>) <article-title>El zooplancton de las lagunas de la Pampa deprimida y otras aguas superficiales de la llanura bonaerense (Argentina).</article-title><source>Physis</source><volume>27</volume>: <fpage>187</fpage>–<lpage>200</lpage>.</mixed-citation></ref><ref id="B112"><mixed-citation xmlns:xlink="http://www.w3.org/1999/xlink" xlink:type="simple"><person-group><name name-style="western"><surname>Ruber</surname><given-names>E</given-names></name><name name-style="western"><surname>Gilbert</surname><given-names>A</given-names></name><name name-style="western"><surname>Montagna</surname><given-names>PA</given-names></name><name name-style="western"><surname>Gillis</surname><given-names>G</given-names></name><name name-style="western"><surname>Cummings</surname><given-names>E</given-names></name></person-group> (<year>1994</year>) Effects of impounding coastal salt marsh for mosquito control on microcrustacean populations. Hydrobiologia 292–293: 497–503. <ext-link xlink:href="10.1007/BF00229977" ext-link-type="doi" xlink:type="simple">https://doi.org/10.1007/BF00229977</ext-link></mixed-citation></ref><ref id="B130"><mixed-citation xmlns:xlink="http://www.w3.org/1999/xlink" xlink:type="simple"><person-group><name name-style="western"><surname>Sitjar</surname><given-names>CC</given-names></name></person-group> (<year>1988</year>) <article-title>Crustáceos del arroyo Naposta Grande (Provincia de Buenos Aires, Argentina).</article-title><source>Spheniscus</source><volume>6</volume>: <fpage>63</fpage>–<lpage>72</lpage>.</mixed-citation></ref><ref id="B142"><mixed-citation xmlns:xlink="http://www.w3.org/1999/xlink" xlink:type="simple"><person-group><name name-style="western"><surname>Zamudio-Valdéz</surname><given-names>JA</given-names></name></person-group> (<year>1991</year>) <source>Los copépodos de vida libre (<tp:taxon-name><tp:taxon-name-part taxon-name-part-type="subphylum">Crustacea</tp:taxon-name-part></tp:taxon-name>, <tp:taxon-name><tp:taxon-name-part taxon-name-part-type="class">Maxillopoda</tp:taxon-name-part></tp:taxon-name>) del Valle de Cuatro Ciénegas, Coahuila, México.</source><publisher-name>Autonomous University of Nuevo León</publisher-name>, <publisher-loc>Monterrey, Mexico</publisher-loc>, <size units="page">107 pp</size>.</mixed-citation></ref><ref id="B49"><mixed-citation xmlns:xlink="http://www.w3.org/1999/xlink" xlink:type="simple"><person-group><name name-style="western"><surname>Gómez</surname><given-names>S</given-names></name><name name-style="western"><surname>Gerber</surname><given-names>R</given-names></name><name name-style="western"><surname>Fuentes-Reinés</surname><given-names>JM</given-names></name></person-group> (<year>2017</year>) <article-title>Redescription of <italic><tp:taxon-name><tp:taxon-name-part taxon-name-part-type="genus">Cletocamptus</tp:taxon-name-part><tp:taxon-name-part taxon-name-part-type="species">albuquerquensis</tp:taxon-name-part></tp:taxon-name></italic> and <italic><tp:taxon-name><tp:taxon-name-part taxon-name-part-type="genus">C.</tp:taxon-name-part><tp:taxon-name-part taxon-name-part-type="species">dominicanus</tp:taxon-name-part></tp:taxon-name></italic> (<tp:taxon-name><tp:taxon-name-part taxon-name-part-type="order">Harpacticoida</tp:taxon-name-part></tp:taxon-name>: <tp:taxon-name><tp:taxon-name-part taxon-name-part-type="family">Canthocamptidae</tp:taxon-name-part></tp:taxon-name><italic>incertae sedis</italic>), and description of two new species from the US Virgin Islands and Bonaire.</article-title><source>Zootaxa</source><volume>4272</volume>: <fpage>301</fpage>–<lpage>359</lpage>. <ext-link xlink:href="10.11646/zootaxa.4272.3.1" ext-link-type="doi" xlink:type="simple">https://doi.org/10.11646/zootaxa.4272.3.1</ext-link></mixed-citation></ref></ref-list></tp:taxon-treatment>
