# Supplementary material for: ﻿The genus Cletocamptus (Harpacticoida, Canthocamptidae): a reappraisal, with proposal of a new subfamily, a new genus, and a new species
Source: Zookeys. 2022 Jan 7;1080:165–208. doi: 10.3897/zookeys.1080.71192 (PMC8760237; doi:10.3897/zookeys.1080.71192)
Supplement: XML Treatment for Amphibiperita [file zookeys.1080.71192-treatment3.xml]

<!DOCTYPE tp:taxon-treatment
  PUBLIC "-//TaxonX//DTD Taxonomic Treatment Publishing DTD v0 20100105//EN" "tax-treatment-NSO.dtd">
<tp:taxon-treatment xmlns:tp="http://www.plazi.org/taxpub"><tp:treatment-meta><kwd-group><label>Taxon classification</label><kwd>
                <named-content content-type="kingdom">Animalia</named-content>
              </kwd><kwd>
                <named-content content-type="order">Harpacticoida</named-content>
              </kwd><kwd>
                <named-content content-type="family">Canthocamptidae</named-content>
              </kwd></kwd-group><mixed-citation publication-type="journal"><person-group><name><surname>Gómez</surname><given-names>Samuel</given-names></name><name><surname>Yáñez-Rivera</surname><given-names>Beatriz</given-names></name></person-group><article-title>﻿The genus <italic><tp:taxon-name><tp:taxon-name-part taxon-name-part-type="genus" reg="Cletocamptus">Cletocamptus</tp:taxon-name-part></tp:taxon-name></italic> (<tp:taxon-name><tp:taxon-name-part taxon-name-part-type="order">Harpacticoida</tp:taxon-name-part></tp:taxon-name>, <tp:taxon-name><tp:taxon-name-part taxon-name-part-type="family">Canthocamptidae</tp:taxon-name-part></tp:taxon-name>): a reappraisal, with proposal of a new subfamily, a new genus, and a new species</article-title><source>Zookeys</source><day>07</day><month>01</month><year>2022</year><volume>1080</volume><fpage>165</fpage><lpage>208</lpage><pub-id pub-id-type="doi">10.3897/zookeys.1080.71192</pub-id></mixed-citation></tp:treatment-meta><tp:nomenclature><label>﻿Genus</label><tp:taxon-name>
              <object-id xmlns:xlink="http://www.w3.org/1999/xlink" content-type="arpha" xlink:type="simple">9BF80AB9-5BA0-5103-9F94-8458DA90F020</object-id>
              <tp:taxon-name-part taxon-name-part-type="genus" reg="Amphibiperita">Amphibiperita</tp:taxon-name-part>
            </tp:taxon-name><tp:taxon-authority>Fiers &amp; Rutledge, 1990</tp:taxon-authority></tp:nomenclature><tp:treatment-sec sec-type="type species" id="SECID0EB4BK"><title>Type species.</title><p><italic><tp:taxon-name><tp:taxon-name-part taxon-name-part-type="genus" reg="Amphibiperita">Amphibiperita</tp:taxon-name-part><tp:taxon-name-part taxon-name-part-type="species" reg="neotropica">neotropica</tp:taxon-name-part></tp:taxon-name></italic> Fiers &amp; Rutledge, 1990 (type by original designation).</p></tp:treatment-sec><tp:treatment-sec sec-type="diagnosis" id="SECID0ES4BK"><title>Diagnosis.</title><p>As in <xref ref-type="bibr" rid="B37">Fiers and Rutledge (1990</xref>: 114).</p></tp:treatment-sec><ref-list><ref id="B37"><mixed-citation xmlns:xlink="http://www.w3.org/1999/xlink" xlink:type="simple"><person-group><name name-style="western"><surname>Fiers</surname><given-names>F</given-names></name><name name-style="western"><surname>Rutledge</surname><given-names>P</given-names></name></person-group> (<year>1990</year>) Harpacticoid copepods associated with <italic><tp:taxon-name><tp:taxon-name-part taxon-name-part-type="genus">Spartina</tp:taxon-name-part><tp:taxon-name-part taxon-name-part-type="species">alterniflora</tp:taxon-name-part></tp:taxon-name></italic> culms from the marshes of Cocodrie, Louisiana (<tp:taxon-name><tp:taxon-name-part taxon-name-part-type="subphylum">Crustacea</tp:taxon-name-part></tp:taxon-name>, <tp:taxon-name><tp:taxon-name-part taxon-name-part-type="subclass">Copepoda</tp:taxon-name-part></tp:taxon-name>). Bulletin de l’Institut Royal des Sciences Naturelles de Belgique Biologie: 105–125.</mixed-citation></ref></ref-list></tp:taxon-treatment>
