# Supplementary material for: ﻿The genus Cletocamptus (Harpacticoida, Canthocamptidae): a reappraisal, with proposal of a new subfamily, a new genus, and a new species
Source: Zookeys. 2022 Jan 7;1080:165–208. doi: 10.3897/zookeys.1080.71192 (PMC8760237; doi:10.3897/zookeys.1080.71192)
Supplement: XML Treatment for Cletocamptoides [file zookeys.1080.71192-treatment4.xml]

<!DOCTYPE tp:taxon-treatment
  PUBLIC "-//TaxonX//DTD Taxonomic Treatment Publishing DTD v0 20100105//EN" "tax-treatment-NSO.dtd">
<tp:taxon-treatment xmlns:tp="http://www.plazi.org/taxpub"><tp:treatment-meta><kwd-group><label>Taxon classification</label><kwd>
                <named-content content-type="kingdom">Animalia</named-content>
              </kwd><kwd>
                <named-content content-type="order">Harpacticoida</named-content>
              </kwd><kwd>
                <named-content content-type="family">Canthocamptidae</named-content>
              </kwd></kwd-group><mixed-citation publication-type="journal"><person-group><name><surname>Gómez</surname><given-names>Samuel</given-names></name><name><surname>Yáñez-Rivera</surname><given-names>Beatriz</given-names></name></person-group><article-title>﻿The genus <italic><tp:taxon-name><tp:taxon-name-part taxon-name-part-type="genus" reg="Cletocamptus">Cletocamptus</tp:taxon-name-part></tp:taxon-name></italic> (<tp:taxon-name><tp:taxon-name-part taxon-name-part-type="order">Harpacticoida</tp:taxon-name-part></tp:taxon-name>, <tp:taxon-name><tp:taxon-name-part taxon-name-part-type="family">Canthocamptidae</tp:taxon-name-part></tp:taxon-name>): a reappraisal, with proposal of a new subfamily, a new genus, and a new species</article-title><source>Zookeys</source><day>07</day><month>01</month><year>2022</year><volume>1080</volume><fpage>165</fpage><lpage>208</lpage><pub-id pub-id-type="doi">10.3897/zookeys.1080.71192</pub-id></mixed-citation></tp:treatment-meta><tp:nomenclature><label>﻿Genus</label><tp:taxon-name>
              <object-id xmlns:xlink="http://www.w3.org/1999/xlink" content-type="arpha" xlink:type="simple">8657F561-3AFC-5EE7-A299-C1FCB378CD4D</object-id>
              <tp:taxon-name-part taxon-name-part-type="genus" reg="Cletocamptoides">Cletocamptoides</tp:taxon-name-part>
              <object-id xmlns:xlink="http://www.w3.org/1999/xlink" content-type="zoobank" xlink:type="simple">http://zoobank.org/21C7CBBC-D8D9-49F5-8A10-DA83FC30E2A1</object-id>
            </tp:taxon-name><tp:taxon-status xmlns:xlink="http://www.w3.org/1999/xlink" xlink:type="simple">gen. nov.</tp:taxon-status></tp:nomenclature><tp:treatment-sec sec-type="type species" id="SECID0EA6BK"><title>Type species.</title><p><italic><tp:taxon-name><tp:taxon-name-part taxon-name-part-type="genus" reg="Cletocamptoides">Cletocamptoides</tp:taxon-name-part><tp:taxon-name-part taxon-name-part-type="species" reg="merbokensis">merbokensis</tp:taxon-name-part></tp:taxon-name></italic> (Gee, 1999) comb. nov. (= <italic><tp:taxon-name><tp:taxon-name-part taxon-name-part-type="genus" reg="Cletocamptus">Cletocamptus</tp:taxon-name-part><tp:taxon-name-part taxon-name-part-type="species" reg="merbokensis">merbokensis</tp:taxon-name-part></tp:taxon-name></italic> Gee, 1999)</p></tp:treatment-sec><tp:treatment-sec sec-type="Other species" id="SECID0E36BK"><title>Other species.</title><p><italic><tp:taxon-name><tp:taxon-name-part taxon-name-part-type="genus" reg="Cletocamptoides">Cletocamptoides</tp:taxon-name-part><tp:taxon-name-part taxon-name-part-type="species" reg="helobius">helobius</tp:taxon-name-part></tp:taxon-name></italic> (Fleeger, 1980) comb. nov. (= <italic><tp:taxon-name><tp:taxon-name-part taxon-name-part-type="genus" reg="Cletocamptus">Cletocamptus</tp:taxon-name-part><tp:taxon-name-part taxon-name-part-type="species" reg="helobius">helobius</tp:taxon-name-part></tp:taxon-name></italic> Fleeger, 1980), <italic><tp:taxon-name><tp:taxon-name-part taxon-name-part-type="genus" reg="Cletocamptoides">Cletocamptoides</tp:taxon-name-part><tp:taxon-name-part taxon-name-part-type="species" reg="biushelo">biushelo</tp:taxon-name-part></tp:taxon-name></italic> sp. nov.</p></tp:treatment-sec><tp:treatment-sec sec-type="diagnosis" id="SECID0EDBCK"><title>Diagnosis.</title><p><tp:taxon-name><tp:taxon-name-part taxon-name-part-type="family">Canthocamptidae</tp:taxon-name-part></tp:taxon-name>. Body fusiform, without clear distinction between prosome and urosome; body with somitic constrictions between somites. Without nuchal organs on cephalothorax or body somites. Female rostrum distinct, large, and triangular with broad proximal margin; ornamented with ventral (sub)distal spinules or setules; with rounded or bilobed tip. Cephalothorax and/or prosomites with posterior margins serrated; posterior margin of urosomites except for anal somite serrated; posterior margin of cephalothorax and body somites without or with cuticular sensillum-bearing socles. Anal operculum without dorsal ornamentation or with transverse row of mall spinules; posterior margin unornamented or serrated. Female genital somite and third urosomite separated dorsolaterally, completely fused ventrally forming genital double-somite. Female antennule six-segmented. Antenna with allobasis, with one or two abexopodal setae (proximal element basal, distal seta endopodal); exopod one-segmented and minute, or absent. Mandibular palp one-segmented, longer than wide; endopod incorporated to basis, with two basal and two endopodal setae at most; exopod absent or represented by single seta. Maxillule with endopod and exopod incorporated to basis; praecoxal arthrite with ventral seta thick and strongly spinulose, or slender and pinnate. Maxilla with two syncoxal endites; endopod completely incorporated to allobasis. Maxilliped subchelate; syncoxa unarmed or with one seta; basis unarmed; claw with accessory seta. <abbrev xmlns:xlink="http://www.w3.org/1999/xlink" xlink:title="first leg" id="ABBRID0EOBCK" xlink:type="simple">P1</abbrev><abbrev xmlns:xlink="http://www.w3.org/1999/xlink" xlink:title="endopod" id="ABBRID0ESBCK" xlink:type="simple">ENP</abbrev> not prehensile; <abbrev xmlns:xlink="http://www.w3.org/1999/xlink" xlink:title="first leg" id="ABBRID0EWBCK" xlink:type="simple">P1</abbrev>–<abbrev xmlns:xlink="http://www.w3.org/1999/xlink" xlink:title="fourth leg" id="ABBRID0E1BCK" xlink:type="simple">P4</abbrev><abbrev xmlns:xlink="http://www.w3.org/1999/xlink" xlink:title="exopod" id="ABBRID0E5BCK" xlink:type="simple">EXP</abbrev> three-segmented; female <abbrev xmlns:xlink="http://www.w3.org/1999/xlink" xlink:title="first leg" id="ABBRID0ECCCK" xlink:type="simple">P1</abbrev>–<abbrev xmlns:xlink="http://www.w3.org/1999/xlink" xlink:title="third leg" id="ABBRID0EGCCK" xlink:type="simple">P3</abbrev><abbrev xmlns:xlink="http://www.w3.org/1999/xlink" xlink:title="endopod" id="ABBRID0EKCCK" xlink:type="simple">ENP</abbrev> two-segmented, <abbrev xmlns:xlink="http://www.w3.org/1999/xlink" xlink:title="fourth leg" id="ABBRID0EOCCK" xlink:type="simple">P4</abbrev><abbrev xmlns:xlink="http://www.w3.org/1999/xlink" xlink:title="endopod" id="ABBRID0ESCCK" xlink:type="simple">ENP</abbrev> one-segmented; inner exopodal and endopodal setae with or without comb tip. Female <abbrev xmlns:xlink="http://www.w3.org/1999/xlink" xlink:title="fifth leg" id="ABBRID0EWCCK" xlink:type="simple">P5</abbrev><abbrev xmlns:xlink="http://www.w3.org/1999/xlink" xlink:title="exopod" id="ABBRID0E1CCK" xlink:type="simple">EXP</abbrev> and <abbrev xmlns:xlink="http://www.w3.org/1999/xlink" xlink:title="baseoendopod" id="ABBRID0E5CCK" xlink:type="simple">BENP</abbrev> fused, separated by shallow or deep notch; both baseoendopods of <abbrev xmlns:xlink="http://www.w3.org/1999/xlink" xlink:title="fifth leg" id="ABBRID0ECDCK" xlink:type="simple">P5</abbrev> separated. Armature formulae as follows:</p><table-wrap id="T5" position="float" orientation="portrait"><label/><table id="TID0E4PHK" rules="all"><tbody><tr><td rowspan="1" colspan="1"/><td rowspan="1" colspan="1" style="color: #231f20">
                      <abbrev xmlns:xlink="http://www.w3.org/1999/xlink" xlink:title="first leg" id="ABBRID0E2DCK" xlink:type="simple">P1</abbrev>
                    </td><td rowspan="1" colspan="1" style="color: #231f20">
                      <abbrev xmlns:xlink="http://www.w3.org/1999/xlink" xlink:title="second leg" id="ABBRID0EEECK" xlink:type="simple">P2</abbrev>
                    </td><td rowspan="1" colspan="1" style="color: #231f20">
                      <abbrev xmlns:xlink="http://www.w3.org/1999/xlink" xlink:title="third leg" id="ABBRID0ENECK" xlink:type="simple">P3</abbrev>
                    </td><td rowspan="1" colspan="1" style="color: #231f20">
                      <abbrev xmlns:xlink="http://www.w3.org/1999/xlink" xlink:title="fourth leg" id="ABBRID0EWECK" xlink:type="simple">P4</abbrev>
                    </td><td rowspan="1" colspan="1" style="color: #231f20">
                      <abbrev xmlns:xlink="http://www.w3.org/1999/xlink" xlink:title="fifth leg" id="ABBRID0E6ECK" xlink:type="simple">P5</abbrev>
                    </td></tr><tr><td rowspan="2" colspan="1" style="color: #231f20">
                      <abbrev xmlns:xlink="http://www.w3.org/1999/xlink" xlink:title="exopod" id="ABBRID0EJFCK" xlink:type="simple">EXP</abbrev>
                    </td><td rowspan="2" colspan="1" style="color: #231f20">0;1;0,2,2</td><td rowspan="2" colspan="1" style="color: #231f20">0;1;1,2,2</td><td rowspan="2" colspan="1" style="color: #231f20">0;1;1,2,2</td><td rowspan="2" colspan="1" style="color: #231f20">0;0-1;0,2,2</td><td rowspan="1" colspan="1" style="color: #231f20">♀3–4</td></tr><tr><td rowspan="1" colspan="1" style="color: #231f20">♂3–4</td></tr><tr><td rowspan="5" colspan="1" style="color: #231f20">
                      <abbrev xmlns:xlink="http://www.w3.org/1999/xlink" xlink:title="endopod" id="ABBRID0EMGCK" xlink:type="simple">ENP</abbrev>
                    </td><td rowspan="5" colspan="1" style="color: #231f20">0;1,1,1</td><td rowspan="5" colspan="1" style="color: #231f20">0;0-1,1-2,0-1</td><td rowspan="1" colspan="1" style="color: #231f20">♀0;0-1,1-2,0-1</td><td rowspan="5" colspan="1" style="color: #231f20">0,2,0</td><td rowspan="1" colspan="1" style="color: #231f20">♀5–6</td></tr><tr><td rowspan="1" colspan="1" style="color: #231f20">♂dimorphic:</td><td rowspan="4" colspan="1" style="color: #231f20">♂3</td></tr><tr><td rowspan="1" colspan="1" style="color: #231f20">0;<abbrev xmlns:xlink="http://www.w3.org/1999/xlink" xlink:title="inner apophysis" id="ABBRID0ETHCK" xlink:type="simple">iap</abbrev>;0,2,0</td></tr><tr><td rowspan="1" colspan="1" style="color: #231f20">or</td></tr><tr><td rowspan="1" colspan="1" style="color: #231f20">0;<abbrev xmlns:xlink="http://www.w3.org/1999/xlink" xlink:title="inner apophysis" id="ABBRID0ECICK" xlink:type="simple">iap</abbrev>,2,0</td></tr></tbody></table><table-wrap-foot><fn><p><abbrev xmlns:xlink="http://www.w3.org/1999/xlink" xlink:title="inner apophysis" id="ABBRID0EKICK" xlink:type="simple">iap</abbrev>, inner apophysis; <abbrev xmlns:xlink="http://www.w3.org/1999/xlink" xlink:title="outer apophysis" id="ABBRID0EOICK" xlink:type="simple">oap</abbrev>, outer apophysis.</p></fn></table-wrap-foot></table-wrap><p>Female <abbrev xmlns:xlink="http://www.w3.org/1999/xlink" xlink:title="sixth leg" id="ABBRID0EUICK" xlink:type="simple">P6</abbrev> with two setae. Caudal rami slightly convergent; with six setae; setae IV and V separated; seta IV normal, whip-like, slightly tapering posteriad, or with bulbous base.</p><p>Sexual dimorphism can be expressed in a) the male antennule (subchirocer), b) setae on <abbrev xmlns:xlink="http://www.w3.org/1999/xlink" xlink:title="second leg" id="ABBRID0E1ICK" xlink:type="simple">P2</abbrev> ENP2 (spiniform as in <italic><tp:taxon-name><tp:taxon-name-part taxon-name-part-type="genus" reg="Cletocamptus">C.</tp:taxon-name-part><tp:taxon-name-part taxon-name-part-type="species" reg="merbokensis">merbokensis</tp:taxon-name-part></tp:taxon-name></italic> comb. nov.), c) <abbrev xmlns:xlink="http://www.w3.org/1999/xlink" xlink:title="third leg" id="ABBRID0EJJCK" xlink:type="simple">P3</abbrev><abbrev xmlns:xlink="http://www.w3.org/1999/xlink" xlink:title="endopod" id="ABBRID0ENJCK" xlink:type="simple">ENP</abbrev> (two- or three-segmented; when three-segmented then inner apophysis on second segment (<italic><tp:taxon-name><tp:taxon-name-part taxon-name-part-type="genus" reg="Cletocamptus">C.</tp:taxon-name-part><tp:taxon-name-part taxon-name-part-type="species" reg="merbokensis">merbokensis</tp:taxon-name-part></tp:taxon-name></italic> comb. nov.); when two-segmented then inner apophysis subdistally on second segment (<italic><tp:taxon-name><tp:taxon-name-part taxon-name-part-type="genus" reg="Cletocamptus">C.</tp:taxon-name-part><tp:taxon-name-part taxon-name-part-type="species" reg="helobius">helobius</tp:taxon-name-part></tp:taxon-name></italic> comb. nov.); inner apophysis simple, without arrow-head tip, variable in length), d) <abbrev xmlns:xlink="http://www.w3.org/1999/xlink" xlink:title="fifth leg" id="ABBRID0EHKCK" xlink:type="simple">P5</abbrev> (both legs fused medially (<italic><tp:taxon-name><tp:taxon-name-part taxon-name-part-type="genus" reg="Cletocamptus">C.</tp:taxon-name-part><tp:taxon-name-part taxon-name-part-type="species" reg="merbokensis">merbokensis</tp:taxon-name-part></tp:taxon-name></italic> comb. nov.) or separated (<italic><tp:taxon-name><tp:taxon-name-part taxon-name-part-type="genus" reg="Cletocamptus">C.</tp:taxon-name-part><tp:taxon-name-part taxon-name-part-type="species" reg="helobius">helobius</tp:taxon-name-part></tp:taxon-name></italic> comb. nov.); <abbrev xmlns:xlink="http://www.w3.org/1999/xlink" xlink:title="exopod" id="ABBRID0EBLCK" xlink:type="simple">EXP</abbrev> and <abbrev xmlns:xlink="http://www.w3.org/1999/xlink" xlink:title="baseoendopod" id="ABBRID0EFLCK" xlink:type="simple">BENP</abbrev> fused; both legs separated (<italic><tp:taxon-name><tp:taxon-name-part taxon-name-part-type="genus" reg="Cletocamptus">C.</tp:taxon-name-part><tp:taxon-name-part taxon-name-part-type="species" reg="helobius">helobius</tp:taxon-name-part></tp:taxon-name></italic> comb. nov.) or fused to somite (<italic><tp:taxon-name><tp:taxon-name-part taxon-name-part-type="genus" reg="Cletocamptus">C.</tp:taxon-name-part><tp:taxon-name-part taxon-name-part-type="species" reg="merbokensis">merbokensis</tp:taxon-name-part></tp:taxon-name></italic> comb. nov.)), e) <abbrev xmlns:xlink="http://www.w3.org/1999/xlink" xlink:title="sixth leg" id="ABBRID0E6LCK" xlink:type="simple">P6</abbrev>.</p></tp:treatment-sec><tp:treatment-sec sec-type="etymology" id="SECID0EDMCK"><title>Etymology.</title><p>The Ancient Greek sufix εἶδος, eîdos, meaning likeness and refers to the resemblance of the new genus with <italic><tp:taxon-name><tp:taxon-name-part taxon-name-part-type="genus" reg="Cletocamptus">Cletocamptus</tp:taxon-name-part></tp:taxon-name></italic>.</p></tp:treatment-sec></tp:taxon-treatment>
