# Supplementary material for: ﻿The genus Cletocamptus (Harpacticoida, Canthocamptidae): a reappraisal, with proposal of a new subfamily, a new genus, and a new species
Source: Zookeys. 2022 Jan 7;1080:165–208. doi: 10.3897/zookeys.1080.71192 (PMC8760237; doi:10.3897/zookeys.1080.71192)
Supplement: XML Treatment for Cletocamptoides biushelo [file zookeys.1080.71192-treatment5.xml]

<!DOCTYPE tp:taxon-treatment
  PUBLIC "-//TaxonX//DTD Taxonomic Treatment Publishing DTD v0 20100105//EN" "tax-treatment-NSO.dtd">
<tp:taxon-treatment xmlns:tp="http://www.plazi.org/taxpub"><tp:treatment-meta><kwd-group><label>Taxon classification</label><kwd>
                <named-content content-type="kingdom">Animalia</named-content>
              </kwd><kwd>
                <named-content content-type="order">Harpacticoida</named-content>
              </kwd><kwd>
                <named-content content-type="family">Canthocamptidae</named-content>
              </kwd></kwd-group><mixed-citation publication-type="journal"><person-group><name><surname>Gómez</surname><given-names>Samuel</given-names></name><name><surname>Yáñez-Rivera</surname><given-names>Beatriz</given-names></name></person-group><article-title>﻿The genus <italic><tp:taxon-name><tp:taxon-name-part taxon-name-part-type="genus" reg="Cletocamptus">Cletocamptus</tp:taxon-name-part></tp:taxon-name></italic> (<tp:taxon-name><tp:taxon-name-part taxon-name-part-type="order">Harpacticoida</tp:taxon-name-part></tp:taxon-name>, <tp:taxon-name><tp:taxon-name-part taxon-name-part-type="family">Canthocamptidae</tp:taxon-name-part></tp:taxon-name>): a reappraisal, with proposal of a new subfamily, a new genus, and a new species</article-title><source>Zookeys</source><day>07</day><month>01</month><year>2022</year><volume>1080</volume><fpage>165</fpage><lpage>208</lpage><pub-id pub-id-type="doi">10.3897/zookeys.1080.71192</pub-id></mixed-citation></tp:treatment-meta><tp:nomenclature><label>﻿</label><tp:taxon-name>
              <object-id xmlns:xlink="http://www.w3.org/1999/xlink" content-type="arpha" xlink:type="simple">370F222D-1F58-5CDB-BBCE-948AA5B0CEB8</object-id>
              <tp:taxon-name-part taxon-name-part-type="genus" reg="Cletocamptoides">Cletocamptoides</tp:taxon-name-part>
              <tp:taxon-name-part taxon-name-part-type="species" reg="biushelo">biushelo</tp:taxon-name-part>
              <object-id xmlns:xlink="http://www.w3.org/1999/xlink" content-type="zoobank" xlink:type="simple">http://zoobank.org/658B2BB2-1122-454E-B63B-ACC05A76B601</object-id>
            </tp:taxon-name><tp:taxon-status xmlns:xlink="http://www.w3.org/1999/xlink" xlink:type="simple">sp. nov.</tp:taxon-status><xref ref-type="fig" rid="F1">Figs 1</xref><xref ref-type="fig" rid="F2">, 2</xref><xref ref-type="fig" rid="F3">, 3</xref><xref ref-type="fig" rid="F4">, 4</xref><xref ref-type="fig" rid="F5">, 5</xref><xref ref-type="fig" rid="F6">, 6</xref><xref ref-type="fig" rid="F7">, 7</xref></tp:nomenclature><tp:treatment-sec sec-type="type locality" id="SECID0EVOCK"><title>Type locality.</title><p>Urías estuary, Mazatlán, Sinaloa State, stn. 5 (<named-content xmlns:xlink="http://www.w3.org/1999/xlink" content-type="dwc:verbatimCoordinates" xlink:type="simple"><named-content content-type="geo-json" specific-use="{&#34;type&#34;:&#34;Point&#34;,&#34;coordinates&#34;:[-106.371500,23.205600]}" id="NCID0E5OCK" xlink:type="simple">23.2056°N, 106.3715°W</named-content></named-content>; 0.6 m depth; organic carbon content 0.99%; organic matter content 1.71%; sand 78.61%; clay 6.72%; silt 14.67%) (see also <xref ref-type="bibr" rid="B46">Gómez 2020</xref>: 43, fig. 1).</p></tp:treatment-sec><tp:treatment-sec sec-type="Other localities" id="SECID0EHPCK"><title>Other localities.</title><p>Urías estuary, Mazatlán, Sinaloa State, stn. 7 (<named-content xmlns:xlink="http://www.w3.org/1999/xlink" content-type="dwc:verbatimCoordinates" xlink:type="simple"><named-content content-type="geo-json" specific-use="{&#34;type&#34;:&#34;Point&#34;,&#34;coordinates&#34;:[-106.391700,23.217400]}" id="NCID0EQPCK" xlink:type="simple">23.2174°N, 106.3917°W</named-content></named-content>; 3.7 m depth; organic carbon content 5.59%; organic matter content 9.62%; sand 10.78%; clay 37.54%; silt 51.68%) (see also <xref ref-type="bibr" rid="B46">Gómez 2020</xref>: 43, fig. 1).</p></tp:treatment-sec><tp:treatment-sec sec-type="material" id="SECID0EZPCK"><title>Material examined.</title><p>Female holotype dissected (ICML-EMUCOP-180119-179); 18 Jan. 2019; S. Gómez leg. One additional female from stn 7 (see above) was used for molecular analyses.</p></tp:treatment-sec><tp:treatment-sec sec-type="description" id="SECID0E5PCK"><title>Description.</title><p><bold>Female.</bold> Total body length of holotype 411 µm measured from anterior tip of rostrum to posterior margin of caudal rami. Habitus (Fig. <xref ref-type="fig" rid="F1">1A, D</xref>) semi-cylindrical, progressively tapering posteriad, without clear demarcation between prosome and urosome; body with somitic constrictions between somites; without cuticular sensilla-bearing socles. Prosome (Fig. <xref ref-type="fig" rid="F1">1A, D</xref>) consisting of cephalothorax, <abbrev xmlns:xlink="http://www.w3.org/1999/xlink" xlink:title="first leg" id="ABBRID0EOQCK" xlink:type="simple">P1</abbrev>-bearing somite fully incorporated to the latter, and three free-pedigerous somites bearing <abbrev xmlns:xlink="http://www.w3.org/1999/xlink" xlink:title="second leg" id="ABBRID0ESQCK" xlink:type="simple">P2</abbrev>–<abbrev xmlns:xlink="http://www.w3.org/1999/xlink" xlink:title="fourth leg" id="ABBRID0EWQCK" xlink:type="simple">P4</abbrev>. Rostrum (Figs <xref ref-type="fig" rid="F1">1A, D</xref>, <xref ref-type="fig" rid="F3">3A</xref>) well-developed, not fused to cephalothorax, triangular, with wide base and rounded tip, with two subdistal sensilla, with row of subdistal spinules ventrally. Cephalothorax with depressions and with sensilla as shown; posterodorsal margin serrated, lateral margin with short slender spinules. <abbrev xmlns:xlink="http://www.w3.org/1999/xlink" xlink:title="second leg" id="ABBRID0ECRCK" xlink:type="simple">P2</abbrev>–<abbrev xmlns:xlink="http://www.w3.org/1999/xlink" xlink:title="fourth leg" id="ABBRID0EGRCK" xlink:type="simple">P4</abbrev>-bearing somites with posterior sensilla as depicted; posterior margin serrated; lateral margin with short slender spinules. Urosome (Figs <xref ref-type="fig" rid="F1">1A, D</xref>, <xref ref-type="fig" rid="F2">2A</xref>) comprising fifth pedigerous somite, genital double-somite, two free abdominal somites, and anal somite. <abbrev xmlns:xlink="http://www.w3.org/1999/xlink" xlink:title="fifth leg" id="ABBRID0ESRCK" xlink:type="simple">P5</abbrev>-bearing somite largely as in previous somite but with fewer sensilla. Second (genital somite) and third urosomites separated dorsolaterally, fused ventrally forming genital double-somite; first half with posterior margin serrated, posterior half with posterior slender short spinules; both halves with sensilla as shown; anterior half with <abbrev xmlns:xlink="http://www.w3.org/1999/xlink" xlink:title="sixth leg" id="ABBRID0EWRCK" xlink:type="simple">P6</abbrev> (see below); posterior half with ventrolateral small slender spinules as depicted. Fourth urosomite largely as preceding somite (second half of genital double-somite), but with more spinules lateroventrally. Fifth somite as previous one dorsolaterally, ventrally with fewer spinular rows. Anal somite slightly wider than long; with small triangular operculum ornamented with small dorsal spinules, flanked by pair of sensilla; ventrally cleft medially, with pair of medial pores, with inner small spinules along inner margin of medial cleft. Caudal rami 1.5 × as long as wide; with inner long slender spinules; with six setae as follows: seta I missing; seta II and III lateral, issuing midway outer margin of ramus, the former proximal to and slightly as long as half the length of the later; seta IV arising at outer distal corner, as long as seta III, with bulbous base; seta V longest, without breaking plane, minutely bipinnate; seta VI issuing at inner distal corner, slightly shorter than seta IV, with two proximal spinules as shown, with bulbous base; dorsal seta VII located at the center of ramus, as long as seta III, tri-articulated at its base.</p><fig id="F2" position="float" orientation="portrait"><object-id xmlns:xlink="http://www.w3.org/1999/xlink" content-type="doi" xlink:type="simple">10.3897/zookeys.1080.71192.figure2</object-id><object-id xmlns:xlink="http://www.w3.org/1999/xlink" content-type="arpha" xlink:type="simple">DD392530-0B95-5532-9A4F-AFC0A98ED3B8</object-id><label>Figure 2.</label><caption><p><italic><tp:taxon-name><tp:taxon-name-part taxon-name-part-type="genus" reg="Cletocamptoides">Cletocamptoides</tp:taxon-name-part><tp:taxon-name-part taxon-name-part-type="species" reg="biushelo">biushelo</tp:taxon-name-part></tp:taxon-name></italic> sp. nov., female holotype <bold>A</bold> urosome, ventral (<abbrev xmlns:xlink="http://www.w3.org/1999/xlink" xlink:title="fifth leg" id="ABBRID0EPSCK" xlink:type="simple">P5</abbrev>-bearing somite omitted) <bold>B</bold><abbrev xmlns:xlink="http://www.w3.org/1999/xlink" xlink:title="fifth leg" id="ABBRID0EVSCK" xlink:type="simple">P5</abbrev>, anterior.</p></caption><graphic xmlns:xlink="http://www.w3.org/1999/xlink" xlink:href="zookeys-1080-165-g002.jpg" position="float" orientation="portrait" xlink:type="simple" id="oo_631606.jpg"><uri content-type="original_file" xlink:type="simple">https://binary.pensoft.net/fig/631606</uri></graphic></fig><p>Antennule (Fig. <xref ref-type="fig" rid="F3">3A</xref>) six-segmented; first segment with two inner spinular rows, remaining segments with outer spinular row as depicted; all setae smooth. Armature formula as follows: 1[1], 2[7], 3[4], 4[1+(1+ae)], 5[1], 6[8+(2+ae)].</p><fig id="F3" position="float" orientation="portrait"><object-id xmlns:xlink="http://www.w3.org/1999/xlink" content-type="doi" xlink:type="simple">10.3897/zookeys.1080.71192.figure3</object-id><object-id xmlns:xlink="http://www.w3.org/1999/xlink" content-type="arpha" xlink:type="simple">7F7AD9B6-D1AB-5549-95CA-C3C1B1F7CCAC</object-id><label>Figure 3.</label><caption><p><italic><tp:taxon-name><tp:taxon-name-part taxon-name-part-type="genus" reg="Cletocamptoides">Cletocamptoides</tp:taxon-name-part><tp:taxon-name-part taxon-name-part-type="species" reg="biushelo">biushelo</tp:taxon-name-part></tp:taxon-name></italic> sp. nov., female holotype <bold>A</bold> rostrum and antennule <bold>B</bold> antenna.</p></caption><graphic xmlns:xlink="http://www.w3.org/1999/xlink" xlink:href="zookeys-1080-165-g003.jpg" position="float" orientation="portrait" xlink:type="simple" id="oo_631607.jpg"><uri content-type="original_file" xlink:type="simple">https://binary.pensoft.net/fig/631607</uri></graphic></fig><p>Antenna (Fig. <xref ref-type="fig" rid="F3">3B</xref>) with allobasis ornamented with short longitudinal row of spinules proximally, armed with two abexopodal setae (one basal, one endopodal). Exopod one-segmented, minute, with one seta. Free endopodal segment as long as allobasis, with inner spinules proximally and subdistally, and with outer subdistal frill; with two inner spines and one slender seta medially, distally with two inner spines, two medial geniculate setae, and one outer spinulose element.</p><p>Mandible (Fig. <xref ref-type="fig" rid="F4">4A</xref>) with well-developed coxa ornamented with short spinular row as shown; gnathobase well-developed, with bi- and unicuspid teeth distally, and one thick bulbous element, and one ventral pinnate seta. Palp one-segmented, with three setae (one basal, two endopodal).</p><fig id="F4" position="float" orientation="portrait"><object-id xmlns:xlink="http://www.w3.org/1999/xlink" content-type="doi" xlink:type="simple">10.3897/zookeys.1080.71192.figure4</object-id><object-id xmlns:xlink="http://www.w3.org/1999/xlink" content-type="arpha" xlink:type="simple">5A64C90A-F8C0-5ED5-B30C-1C9205FBE55C</object-id><label>Figure 4.</label><caption><p><italic><tp:taxon-name><tp:taxon-name-part taxon-name-part-type="genus" reg="Cletocamptoides">Cletocamptoides</tp:taxon-name-part><tp:taxon-name-part taxon-name-part-type="species" reg="biushelo">biushelo</tp:taxon-name-part></tp:taxon-name></italic> sp. nov., female holotype <bold>A</bold> mandible <bold>B</bold> maxillule <bold>C</bold> maxilla <bold>D</bold> maxilliped.</p></caption><graphic xmlns:xlink="http://www.w3.org/1999/xlink" xlink:href="zookeys-1080-165-g004.jpg" position="float" orientation="portrait" xlink:type="simple" id="oo_631608.jpg"><uri content-type="original_file" xlink:type="simple">https://binary.pensoft.net/fig/631608</uri></graphic></fig><p>Maxillule (Fig. <xref ref-type="fig" rid="F4">4B</xref>) with robust praecoxa ornamented with spinules at base of coxal endite, and medially and ventrally on arthrite, the latter with one surface seta, seven distal spines and one ventral strong unipinnate seta. Coxal endite with two setae. Endopod and exopod incorporated to basis, the latter with four, endopod with one, exopod with two setae.</p><p>Maxilla (Fig. <xref ref-type="fig" rid="F4">4C</xref>) with syncoxa ornamented with medial and distal rows of small spinules, and with few larger outer spinules; with two endites bearing three setae each. Allobasis drawn out into claw accompanied by one seta. Endopod completely incorporated to basis, represented by three setae.</p><p>Maxilliped (Fig. <xref ref-type="fig" rid="F4">4D</xref>) subchelate. Syncoxa with spinules as shown, with one subdistal seta. Basis with one anterior and one posterior spinular row, with outer spinules proximally and subdistally. Endopod drawn out into curved claw with minute accessory seta.</p><p><abbrev xmlns:xlink="http://www.w3.org/1999/xlink" xlink:title="first leg" id="ABBRID0EAWCK" xlink:type="simple">P1</abbrev> (Fig. <xref ref-type="fig" rid="F5">5A</xref>) with elongate bare intercoxal sclerite. Praecoxa triangular, with medial subdistal row of spinules. Coxa rectangular, wider than long, with two medial transverse rows of spinules as shown, and one posterior and one anterior short row of larger spinules close to outer margin. Basis with anterior spinules medially, on outer margin, at base of inner and outer spines, and between rami. Exopod three-segmented, situated at a lower level than the endopod, reaching tip of ENP2; segments with outer and subdistal spinules as shown; EXP1 without, EXP2 with inner seta; EXP3 with two outer spines and two distal setae of which innermost geniculate. Endopod two segmented, not prehensile; segments with inner and outer long slender spinules as depicted; ENP1 unarmed; ENP2 with three setae.</p><fig id="F5" position="float" orientation="portrait"><object-id xmlns:xlink="http://www.w3.org/1999/xlink" content-type="doi" xlink:type="simple">10.3897/zookeys.1080.71192.figure5</object-id><object-id xmlns:xlink="http://www.w3.org/1999/xlink" content-type="arpha" xlink:type="simple">D3694FF3-47F8-5155-9F3A-FA4BEF50C0DF</object-id><label>Figure 5.</label><caption><p><italic><tp:taxon-name><tp:taxon-name-part taxon-name-part-type="genus" reg="Cletocamptoides">Cletocamptoides</tp:taxon-name-part><tp:taxon-name-part taxon-name-part-type="species" reg="biushelo">biushelo</tp:taxon-name-part></tp:taxon-name></italic> sp. nov., female holotype <bold>A</bold><abbrev xmlns:xlink="http://www.w3.org/1999/xlink" xlink:title="first leg" id="ABBRID0E4WCK" xlink:type="simple">P1</abbrev>, anterior <bold>B</bold><abbrev xmlns:xlink="http://www.w3.org/1999/xlink" xlink:title="second leg" id="ABBRID0EDXCK" xlink:type="simple">P2</abbrev>, anterior.</p></caption><graphic xmlns:xlink="http://www.w3.org/1999/xlink" xlink:href="zookeys-1080-165-g005.jpg" position="float" orientation="portrait" xlink:type="simple" id="oo_631609.jpg"><uri content-type="original_file" xlink:type="simple">https://binary.pensoft.net/fig/631609</uri></graphic></fig><p><abbrev xmlns:xlink="http://www.w3.org/1999/xlink" xlink:title="second leg" id="ABBRID0EOXCK" xlink:type="simple">P2</abbrev>–<abbrev xmlns:xlink="http://www.w3.org/1999/xlink" xlink:title="third leg" id="ABBRID0ESXCK" xlink:type="simple">P3</abbrev> (Figs <xref ref-type="fig" rid="F5">5B</xref>, <xref ref-type="fig" rid="F6">6A</xref>) with elongate bare intercoxal sclerite. Praecoxa triangular, with transverse row of spinules as shown. Coxa rectangular, wider than long; with one medial and one outer spinular row. Basis with spinules medially, at base of endopod, and between rami; with outer seta (of <abbrev xmlns:xlink="http://www.w3.org/1999/xlink" xlink:title="second leg" id="ABBRID0E5XCK" xlink:type="simple">P2</abbrev> visibly shorter than in <abbrev xmlns:xlink="http://www.w3.org/1999/xlink" xlink:title="third leg" id="ABBRID0ECYCK" xlink:type="simple">P3</abbrev>). Exopod three-segmented, situated at a lower level than endopod; spinular ornamentation of segments as shown; EXP1 and EXP2 with, EXP3 without inner distal frill; EXP1 without, EXP2 with inner seta with comb tip; EXP3 with one inner element without comb tip, two distal setae, and two outer spines. Endopod two-segmented; segments with spinular ornamentation as shown; ENP1 small, as long as wide, unarmed; ENP2 elongated, with three setae.</p><p><abbrev xmlns:xlink="http://www.w3.org/1999/xlink" xlink:title="fourth leg" id="ABBRID0EIYCK" xlink:type="simple">P4</abbrev> (Fig. <xref ref-type="fig" rid="F6">6B</xref>) with intercoxal sclerite, praecoxa, coxa and basis as in <abbrev xmlns:xlink="http://www.w3.org/1999/xlink" xlink:title="third leg" id="ABBRID0EQYCK" xlink:type="simple">P3</abbrev>. Exopod largely as in <abbrev xmlns:xlink="http://www.w3.org/1999/xlink" xlink:title="third leg" id="ABBRID0EUYCK" xlink:type="simple">P3</abbrev> except for two apical setae, and two outer spines on EXP3. Endopod one-segmented, minute, wider than long; with two setae of which innermost reduced.</p><table-wrap id="T6" position="float" orientation="portrait"><label/><table id="TID0E51HK" rules="all"><tbody><tr><td rowspan="1" colspan="1"/><td rowspan="1" colspan="1" style="color: #231f20">
                      <abbrev xmlns:xlink="http://www.w3.org/1999/xlink" xlink:title="first leg" id="ABBRID0ENZCK" xlink:type="simple">P1</abbrev>
                    </td><td rowspan="1" colspan="1" style="color: #231f20">
                      <abbrev xmlns:xlink="http://www.w3.org/1999/xlink" xlink:title="second leg" id="ABBRID0EWZCK" xlink:type="simple">P2</abbrev>
                    </td><td rowspan="1" colspan="1" style="color: #231f20">
                      <abbrev xmlns:xlink="http://www.w3.org/1999/xlink" xlink:title="third leg" id="ABBRID0E6ZCK" xlink:type="simple">P3</abbrev>
                    </td><td rowspan="1" colspan="1" style="color: #231f20">
                      <abbrev xmlns:xlink="http://www.w3.org/1999/xlink" xlink:title="fourth leg" id="ABBRID0EI1CK" xlink:type="simple">P4</abbrev>
                    </td><td rowspan="1" colspan="1" style="color: #231f20">
                      <abbrev xmlns:xlink="http://www.w3.org/1999/xlink" xlink:title="fifth leg" id="ABBRID0ER1CK" xlink:type="simple">P5</abbrev>
                    </td></tr><tr><td rowspan="1" colspan="1" style="color: #231f20">Exopod</td><td rowspan="1" colspan="1" style="color: #231f20">0,1,022</td><td rowspan="1" colspan="1" style="color: #231f20">0,1,122</td><td rowspan="1" colspan="1" style="color: #231f20">0,1,122</td><td rowspan="1" colspan="1" style="color: #231f20">0,1,022</td><td rowspan="1" colspan="1" style="color: #231f20">3</td></tr><tr><td rowspan="1" colspan="1" style="color: #231f20">Endopod</td><td rowspan="1" colspan="1" style="color: #231f20">0,210</td><td rowspan="1" colspan="1" style="color: #231f20">0,111</td><td rowspan="1" colspan="1" style="color: #231f20">0,111</td><td rowspan="1" colspan="1" style="color: #231f20">020</td><td rowspan="1" colspan="1" style="color: #231f20">5</td></tr></tbody></table></table-wrap><fig id="F6" position="float" orientation="portrait"><object-id xmlns:xlink="http://www.w3.org/1999/xlink" content-type="doi" xlink:type="simple">10.3897/zookeys.1080.71192.figure6</object-id><object-id xmlns:xlink="http://www.w3.org/1999/xlink" content-type="arpha" xlink:type="simple">CDC826AC-8DA1-5CA1-9CB0-42BFFB8F15D9</object-id><label>Figure 6.</label><caption><p><italic><tp:taxon-name><tp:taxon-name-part taxon-name-part-type="genus" reg="Cletocamptoides">Cletocamptoides</tp:taxon-name-part><tp:taxon-name-part taxon-name-part-type="species" reg="biushelo">biushelo</tp:taxon-name-part></tp:taxon-name></italic> sp. nov., female holotype <bold>A</bold><abbrev xmlns:xlink="http://www.w3.org/1999/xlink" xlink:title="third leg" id="ABBRID0E33CK" xlink:type="simple">P3</abbrev>, anterior <bold>B</bold><abbrev xmlns:xlink="http://www.w3.org/1999/xlink" xlink:title="fourth leg" id="ABBRID0EC4CK" xlink:type="simple">P4</abbrev>, anterior.</p></caption><graphic xmlns:xlink="http://www.w3.org/1999/xlink" xlink:href="zookeys-1080-165-g006.jpg" position="float" orientation="portrait" xlink:type="simple" id="oo_631610.jpg"><uri content-type="original_file" xlink:type="simple">https://binary.pensoft.net/fig/631610</uri></graphic></fig><p><abbrev xmlns:xlink="http://www.w3.org/1999/xlink" xlink:title="first leg" id="ABBRID0EN4CK" xlink:type="simple">P1</abbrev>–<abbrev xmlns:xlink="http://www.w3.org/1999/xlink" xlink:title="fifth leg" id="ABBRID0ER4CK" xlink:type="simple">P5</abbrev> armature formulae as follows:</p><p><abbrev xmlns:xlink="http://www.w3.org/1999/xlink" xlink:title="fifth leg" id="ABBRID0EX4CK" xlink:type="simple">P5</abbrev> (Fig. <xref ref-type="fig" rid="F2">2B</xref>) with baseoendopod and exopod fused, rami separated by shallow notch; spinular ornamentation as shown. Baseoendopod with outer seta arising from short setophore; endopodal lobe with five setae. Exopod with three setae.</p><p>Genital field (Fig. <xref ref-type="fig" rid="F2">2A</xref>) with median copulatory pore on second half of genital double-somite; each <abbrev xmlns:xlink="http://www.w3.org/1999/xlink" xlink:title="sixth leg" id="ABBRID0EF5CK" xlink:type="simple">P6</abbrev> represented by two setae.</p><p><bold>Male.</bold> Unknown.</p></tp:treatment-sec><tp:treatment-sec sec-type="etymology" id="SECID0EN5CK"><title>Etymology.</title><p>The specific epithet is an anagram for “<tp:taxon-name><tp:taxon-name-part taxon-name-part-type="genus" reg="Cletocamptus"/><tp:taxon-name-part taxon-name-part-type="species" reg="helobius">helobius</tp:taxon-name-part></tp:taxon-name>” and refers to the close relationship between the Mexican new species and <italic><tp:taxon-name><tp:taxon-name-part taxon-name-part-type="genus" reg="Cletocamptus">C.</tp:taxon-name-part><tp:taxon-name-part taxon-name-part-type="species" reg="helobius">helobius</tp:taxon-name-part></tp:taxon-name></italic> comb. nov.</p><fig id="F7" position="float" orientation="portrait"><object-id xmlns:xlink="http://www.w3.org/1999/xlink" content-type="doi" xlink:type="simple">10.3897/zookeys.1080.71192.figure7</object-id><object-id xmlns:xlink="http://www.w3.org/1999/xlink" content-type="arpha" xlink:type="simple">243C66DC-8828-5671-86DB-D94C64B4BF01</object-id><label>Figure 7.</label><caption><p>Schematic representation of the evolution of the mandibular palp in <tp:taxon-name><tp:taxon-name-part taxon-name-part-type="genus" reg="Cletocamptinae">Cletocamptinae</tp:taxon-name-part></tp:taxon-name> subfam. nov.</p></caption><graphic xmlns:xlink="http://www.w3.org/1999/xlink" xlink:href="zookeys-1080-165-g007.jpg" position="float" orientation="portrait" xlink:type="simple" id="oo_631611.jpg"><uri content-type="original_file" xlink:type="simple">https://binary.pensoft.net/fig/631611</uri></graphic></fig></tp:treatment-sec><tp:treatment-sec><!--Section generated to contain objects referenced in tp:taxon-treatment.--><fig id="F1" position="float" orientation="portrait"><object-id xmlns:xlink="http://www.w3.org/1999/xlink" content-type="doi" xlink:type="simple">10.3897/zookeys.1080.71192.figure1</object-id><object-id xmlns:xlink="http://www.w3.org/1999/xlink" content-type="arpha" xlink:type="simple">BC07E326-9B45-5FBF-85E9-634433916E9F</object-id><label>Figure 1.</label><caption><p><italic><tp:taxon-name><tp:taxon-name-part taxon-name-part-type="genus" reg="Cletocamptoides">Cletocamptoides</tp:taxon-name-part><tp:taxon-name-part taxon-name-part-type="species" reg="biushelo">biushelo</tp:taxon-name-part></tp:taxon-name></italic> sp. nov., female holotype <bold>A</bold> habitus, dorsal <bold>B</bold> caudal seta V <bold>C</bold> left caudal ramus, dorsal <bold>D</bold> habitus, lateral <bold>E</bold> left caudal ramus, lateral.</p></caption><graphic xmlns:xlink="http://www.w3.org/1999/xlink" xlink:href="zookeys-1080-165-g001.jpg" position="float" orientation="portrait" xlink:type="simple" id="oo_631605.jpg"><uri content-type="original_file" xlink:type="simple">https://binary.pensoft.net/fig/631605</uri></graphic></fig></tp:treatment-sec><ref-list><ref id="B46"><mixed-citation xmlns:xlink="http://www.w3.org/1999/xlink" xlink:type="simple"><person-group><name name-style="western"><surname>Gómez</surname><given-names>S</given-names></name></person-group> (<year>2020</year>) <article-title>On some new species of <tp:taxon-name><tp:taxon-name-part taxon-name-part-type="subfamily">Stenheliinae</tp:taxon-name-part></tp:taxon-name> Brady, 1880 (<tp:taxon-name><tp:taxon-name-part taxon-name-part-type="subclass">Copepoda</tp:taxon-name-part></tp:taxon-name>: <tp:taxon-name><tp:taxon-name-part taxon-name-part-type="order">Harpacticoida</tp:taxon-name-part></tp:taxon-name>: <tp:taxon-name><tp:taxon-name-part taxon-name-part-type="family">Miraciidae</tp:taxon-name-part></tp:taxon-name>) from north-western Mexico, with the proposal of <italic><tp:taxon-name><tp:taxon-name-part taxon-name-part-type="genus">Lonchoeidestenhelia</tp:taxon-name-part></tp:taxon-name></italic> gen. nov.</article-title><source>Zookeys</source><volume>987</volume>: <fpage>41</fpage>–<lpage>79</lpage>. <ext-link xlink:href="10.3897/zookeys.987.52906" ext-link-type="doi" xlink:type="simple">https://doi.org/10.3897/zookeys.987.52906</ext-link></mixed-citation></ref></ref-list></tp:taxon-treatment>
